# Supplementary material for: A deep learning drug screening framework for integrating local-global characteristics: A novel attempt for limited data
Source: Heliyon. 2024 Jul 14;10(14):e34244. doi: 10.1016/j.heliyon.2024.e34244 (PMC11315141; doi:10.1016/j.heliyon.2024.e34244)
Supplement: Multimedia component 3 [file mmc3.xlsx]

## Sheet: S1
Table S1 Data on drugs and compounds used in SARS-CoV-2 clinical trials
cid	name	smiles	targetname
10074640	Masitinib	CC1=C(C=C(C=C1)NC(=O)C2=CC=C(C=C2)CN3CCN(CC3)C)NC4=NC(=CS4)C5=CN=CC=C5	S-adenosylmethionine synthase isoform type-2;ATP-dependent RNA helicase DDX1
10096344	Linagliptin	CC#CCN1C2=C(N=C1N3CCC[C@H](C3)N)N(C(=O)N(C2=O)CC4=NC5=CC=CC=C5C(=N4)C)C	Dipeptidyl peptidase 2;Solute carrier family 22 member 8;Dipeptidyl peptidase 4;Dipeptidyl peptidase 9;Dipeptidyl peptidase 8;Muscarinic acetylcholine receptor M1;Solute carrier organic anion transporter family member 1B1;Prolyl endopeptidase;POU domain, class 2, transcription factor 2;POU domain, class 2, transcription factor 1;Dipeptidyl peptidase-IV;Fibroblast activation protein
10182969	Apixaban	COC1=CC=C(C=C1)N2C3=C(CCN(C3=O)C4=CC=C(C=C4)N5CCCCC5=O)C(=N2)C(=O)N	Prothrombin;Coagulation factor X;prothrombinase;Trypsin-1
10621	Hesperidin	C[C@H]1[C@@H]([C@H]([C@H]([C@@H](O1)OC[C@@H]2[C@H]([C@@H]([C@H]([C@@H](O2)OC3=CC(=C4C(=O)C[C@H](OC4=C3)C5=CC(=C(C=C5)OC)O)O)O)O)O)O)O)O	Prothrombin;Glycogen synthase kinase-3 beta
107706	Sivelestat	CC(C)(C)C(=O)OC1=CC=C(C=C1)S(=O)(=O)NC2=CC=CC=C2C(=O)NCC(=O)O	Prothrombin
107970	Fingolimod	CCCCCCCCC1=CC=C(C=C1)CCC(CO)(CO)N	Sphingosine 1-phosphate receptor 3;Sphingosine 1-phosphate receptor 1;Sphingosine 1-phosphate receptor 5;Sphingosine 1-phosphate receptor 4
11285588	Danoprevir	CC(C)(C)OC(=O)N[C@H]1CCCCC/C=C\\[C@@H]2C[C@]2(NC(=O)[C@@H]3C[C@H](CN3C1=O)OC(=O)N4CC5=C(C4)C(=CC=C5)F)C(=O)NS(=O)(=O)C6CC6	Non-structural protein 4A;Genome polyprotein
11513676	Alisporivir	CC[C@H]1C(=O)N([C@@H](C(=O)N([C@H](C(=O)N[C@H](C(=O)N([C@H](C(=O)N[C@H](C(=O)N[C@@H](C(=O)N([C@H](C(=O)N([C@H](C(=O)N([C@H](C(=O)N([C@H](C(=O)N1)[C@@H]([C@H](C)C/C=C/C)O)C)C(C)C)C)CC(C)C)C)CC(C)C)C)C)C)CC(C)C)C)C(C)C)C(C)C)CC)C)C	Peptidyl-prolyl cis-trans isomerase A;ATP-binding cassette sub-family G member 2;Cyclophilin B;Bile salt export pump;Solute carrier organic anion transporter family member 1B1;Solute carrier organic anion transporter family member 1B3;Peptidyl-prolyl cis-trans isomerase F, mitochondrial;P-glycoprotein 1;Multidrug resistance-associated protein 2
11552706	Losmapimod	CC1=C(C=C(C=C1F)C(=O)NC2CC2)C3=NC=C(C=C3)C(=O)NCC(C)(C)C	Mitogen-activated protein kinase 14;Cytochrome P450 2C9;Mitogen-activated protein kinase 11
11561674	Apremilast	CCOC1=C(C=CC(=C1)[C@@H](CS(=O)(=O)C)N2C(=O)C3=C(C2=O)C(=CC=C3)NC(=O)C)OC	Cytochrome P450 3A;Cytochrome P450 2C19;Cytochrome P450 2C9;Cytochrome P450 1A;Cytochrome P450 2D6;3',5'-cyclic phosphodiesterase
118253852	Brensocatib	CN1C2=C(C=CC(=C2)C3=CC=C(C=C3)C[C@@H](C#N)NC(=O)[C@@H]4CNCCCO4)OC1=O	Cathepsin Z
118323590	Danicopan	CC1=NC=C(C=N1)C2=CC3=C(C=C2)N(N=C3C(=O)C)CC(=O)N4C[C@@H](C[C@H]4C(=O)NC5=NC(=CC=C5)Br)F	Complement factor D
118414016	Zimlovisertib	CC[C@H]1[C@H](NC(=O)[C@H]1F)COC2=NC=CC3=CC(=C(C=C32)OC)C(=O)N	von Hippel-Lindau disease tumor suppressor
118628567	Subasumstat	CC1=C(C=C(S1)C(=O)C2=CN=CN=C2N[C@@H]3C[C@@H]([C@H](C3)O)COS(=O)(=O)N)[C@H]4C5=C(CCN4)C=CC(=C5)Cl	SUMO1 activating enzyme subunit 1
119	gamma-Aminobutyric acid	C(CC(=O)O)CN	Histone deacetylase 1;Spike glycoprotein (Severe acute respiratory syndrome-related;NAD-dependent protein deacylase sirtuin-5, mitochondrial;Cyclic GMP-AMP synthase;Apoptosis regulator Bcl-2;RAC-alpha serine/threonine-protein kinase;Interferon beta;Amyloid-beta precursor protein;Caspase-7;Replicase polyprotein 1ab (Severe acute respiratory syndrome coronavirus
11949646	Empagliflozin	C1COC[C@H]1OC2=CC=C(C=C2)CC3=C(C=CC(=C3)[C@H]4[C@@H]([C@H]([C@@H]([C@H](O4)CO)O)O)O)Cl	Sodium/glucose cotransporter 2;Sodium/glucose cotransporter 1
11977753	Dactolisib	CC(C)(C#N)C1=CC=C(C=C1)N2C3=C4C=C(C=CC4=NC=C3N(C2=O)C)C5=CC6=CC=CC=C6N=C5	Phosphatidylinositol 3-kinase catalytic subunit type 3
12035	Acetylcysteine	CC(=O)N[C@@H](CS)C(=O)O	Histone deacetylase 1;Nuclear factor erythroid 2-related factor 2
121304016	Remdesivir	CCC(CC)COC(=O)[C@H](C)N[P@](=O)(OC[C@@H]1[C@H]([C@H]([C@](O1)(C#N)C2=CC=C3N2N=CN=C3N)O)O)OC4=CC=CC=C4	Replicase polyprotein 1ab
123596	Imatinib Mesylate	CC1=C(C=C(C=C1)NC(=O)C2=CC=C(C=C2)CN3CCN(CC3)C)NC4=NC=CC(=N4)C5=CN=CC=C5.CS(=O)(=O)O	Tyrosine-protein kinase JAK2;Broad substrate specificity ATP-binding cassette transporter ABCG2;Tyrosine-protein kinase JAK1;Serine/threonine-protein kinase Nek6
123683	IB-Meca	CNC(=O)[C@@H]1[C@H]([C@H]([C@@H](O1)N2C=NC3=C(N=CN=C32)NCC4=CC(=CC=C4)I)O)O	Peroxisome proliferator-activated receptor gamma
126941	Methotrexate	CN(CC1=CN=C2C(=N1)C(=NC(=N2)N)N)C3=CC=C(C=C3)C(=O)N[C@@H](CCC(=O)O)C(=O)O	Protein-arginine deiminase type-4;Broad substrate specificity ATP-binding cassette transporter ABCG2;High mobility group protein B1
131411	Arbidol	CCOC(=O)C1=C(N(C2=CC(=C(C(=C21)CN(C)C)O)Br)C)CSC3=CC=CC=C3	FXN frataxin
135423438	Nintedanib	CN1CCN(CC1)CC(=O)N(C)C2=CC=C(C=C2)N=C(C3=CC=CC=C3)C4=C(NC5=C4C=CC(=C5)C(=O)OC)O	Fibroblast growth factor receptor 3;Fibroblast growth factor receptor 1;Vascular endothelial growth factor receptor 2;Platelet-derived growth factor receptor;Platelet-derived growth factor receptor beta;Vascular endothelial growth factor receptor 1
145996610	EIDD-2801	CC(C)C(=O)OC[C@@H]1[C@H]([C@H]([C@@H](O1)N2C=CC(=NC2=O)NO)O)O	Replicase polyprotein 1ab
148192	Atazanavir	CC(C)(C)[C@@H](C(=O)N[C@@H](CC1=CC=CC=C1)[C@H](CN(CC2=CC=C(C=C2)C3=CC=CC=N3)NC(=O)[C@H](C(C)(C)C)NC(=O)OC)O)NC(=O)OC	HIV-1 protease;HIV-1 Protease AE-P;HIV-1 Protease AE-P Mutant (F82V);HIV-1 Protease Mutant M2 (D30N, L63P, N88D);HIV-1 Protease AE Mutant (V82F);Human immunodeficiency virus type 1 reverse transcriptase;HIV-1 Protease B Subtype;HIV-1 Protease B Subtype Mutant (V82F);HIV-1 Protease Mutant M3 (L10I, L63P, A71V, G73S, I84V, L90M);HIV-1 Protease Mutant M1 (L10I, G48V, I54V, L63P, V82A);HIV-1 Protease…
149096	Levofloxacin	C[C@H]1COC2=C3N1C=C(C(=O)C3=CC(=C2N4CCN(CC4)C)F)C(=O)O	Ferrochelatase, mitochondrial
14985	Vitamin E	CC1=C(C2=C(CC[C@@](O2)(C)CCC[C@H](C)CCC[C@H](C)CCCC(C)C)C(=C1O)C)C	Nuclear receptor subfamily 1 group I member 2
152946	Moxifloxacin	COC1=C2C(=CC(=C1N3C[C@@H]4CCCN[C@@H]4C3)F)C(=O)C(=CN2C5CC5)C(=O)O	Potassium voltage-gated channel subfamily H member 2;Voltage-gated potassium channel beta subunit Mink/subunit Kv7.1;Calcium channel (Type L);Melatonin receptor;Nuclear receptor subfamily 1 group I member 3;Sodium channel protein type 5 subunit alpha;DNA gyrase subunit B
153241	Merimepodib	COC1=C(C=CC(=C1)NC(=O)NC2=CC=CC(=C2)CNC(=O)O[C@H]3CCOC3)C4=CN=CO4	Inosine-5'-monophosphate dehydrogenase 2
155815	Varespladib	CCC1=C(C2=C(N1CC3=CC=CC=C3)C=CC=C2OCC(=O)O)C(=O)C(=O)N	Group X secretory phospholipase A2;Group IIE secretory phospholipase A2;Phospholipase A2;Phospholipase A2, membrane associated;Group IIF secretory phospholipase A2;Group IID secretory phospholipase A2;DNA gyrase subunit BSecretory phospholipase A2, group V
155903259	Nirmatrelvir	CC1([C@@H]2[C@H]1[C@H](N(C2)C(=O)[C@H](C(C)(C)C)NC(=O)C(F)(F)F)C(=O)N[C@@H](C[C@@H]3CCNC3=O)C#N)C	Angiotensin-converting enzyme 2;Replicase polyprotein 1ab
15604015	3-(4-chlorophenyl)-N-(pyridin-4-ylmethyl)adamantane-1-carboxamide	C1C2CC3(CC1CC(C2)(C3)C(=O)NCC4=CC=NC=C4)C5=CC=C(C=C5)Cl	Sphingosine kinase types 2
156391	Naproxen	C[C@@H](C1=CC2=C(C=C1)C=C(C=C2)OC)C(=O)O	Caspase-1;Caspase-3;Caspase-5;Caspase-9;Caspase-4;Cytochrome P450 2J2;Prostaglandin G/H synthase (cyclooxygenase)
15951529	Enzalutamide	CC1(C(=O)N(C(=S)N1C2=CC(=C(C=C2)C(=O)NC)F)C3=CC(=C(C=C3)C#N)C(F)(F)F)C	Androgen Receptor;Androgen receptor/Baculoviral IAP repeat-containing protein 2
16220188	Pamapimod	CN1C2=NC(=NC=C2C=C(C1=O)OC3=C(C=C(C=C3)F)F)NC(CCO)CCO	Mitogen-activated protein kinase 8;Mitogen-activated protein kinase 14;Mitogen-activated protein kinase 10;Mitogen-activated protein kinase 11;Mitogen-activated protein kinase 9;Serine/threonine protein kinase NLK;Casein kinase I isoform epsilon
172198	Angiotensin II	CC[C@H](C)[C@@H](C(=O)N[C@@H](CC1=CN=CN1)C(=O)N2CCC[C@H]2C(=O)N[C@@H](CC3=CC=CC=C3)C(=O)O)NC(=O)[C@H](CC4=CC=C(C=C4)O)NC(=O)[C@H](C(C)C)NC(=O)[C@H](CCCN=C(N)N)NC(=O)[C@H](CC(=O)O)N	Type-1 angiotensin II receptor
1983	Acetaminophen	CC(=O)NC1=CC=C(C=C1)O	Sigma non-opioid intracellular receptor 1;Albumin;Carbonic anhydrase 12;Glucocorticoid receptor;C-C chemokine receptor type 5;Cathepsin G;Mitogen-activated protein kinase 14;Type-2 angiotensin II receptor;Prostaglandin G/H synthase 2;Caspase-1;Spike glycoprotein (Severe acute respiratory syndrome-related;Endothelin-1 receptor;Prostaglandin G/H synthase 1;Peroxisome proliferator-activated receptor…
2083	Salbutamol	CC(C)(C)NCC(C1=CC(=C(C=C1)O)CO)O	Sigma non-opioid intracellular receptor 1;Albumin;Glucocorticoid receptor;C-C chemokine receptor type 5;Cathepsin G;Mitogen-activated protein kinase 14;Type-2 angiotensin II receptor;Prostaglandin G/H synthase 2;Caspase-1;Spike glycoprotein (Severe acute respiratory syndrome-related;Endothelin-1 receptor;Prostaglandin G/H synthase 1;Delta-type opioid receptor;Mu-type opioid receptor
208902	Ramelteon	CCC(=O)NCC[C@@H]1CCC2=C1C3=C(C=C2)OCC3	Melatonin receptor
21109	Trimetazidine	COC1=C(C(=C(C=C1)CN2CCNCC2)OC)OC	probable DNA dC->dU-editing enzyme APOBEC-3A;DNA dC->dU-editing enzyme APOBEC-3G;carboxy-terminal domain RNA polymerase II polypeptide A small phosphatase 1 isoform 1
2130	Amantadine	C1C2CC3CC1CC(C2)(C3)N	Sigma non-opioid intracellular receptor 1;Glutamate receptor ionotropic, NMDA 1;Glutamate receptor ionotropic, NMDA 2B;Glucocorticoid receptor;C-C chemokine receptor type 5;Cathepsin G;Mitogen-activated protein kinase 14;Type-2 angiotensin II receptor;Prostaglandin G/H synthase 2;Caspase-1;Spike glycoprotein (Severe acute respiratory syndrome-related;Endothelin-1 receptor;Prostaglandin G/H syntha…
213039	Darunavir	CC(C)CN(C[C@H]([C@H](CC1=CC=CC=C1)NC(=O)O[C@H]2CO[C@@H]3[C@H]2CCO3)O)S(=O)(=O)C4=CC=C(C=C4)N	Potassium voltage-gated channel subfamily H member 2;Voltage-gated potassium channel subunit Kv4.3;Voltage-gated potassium channel beta subunit Mink/subunit Kv7.1;Calcium channel (Type L);HIV-1 protease (Wt);HIV-1 Protease Mutant (V82A);HIV WT-C pol protein (wild-type clade C);HIV-1 Protease;HIV-1 Protease Mutant (I50V);HIV-1 Protease Mutant (D30N);HIV-1 Protease Mutant (I84V);HIV-1 protease M1;H…
2157	Amiodarone	CCCCC1=C(C2=CC=CC=C2O1)C(=O)C3=CC(=C(C(=C3)I)OCCN(CC)CC)I	Sigma non-opioid intracellular receptor 1;Serine/threonine-protein kinase mTOR;Glucocorticoid receptor;C-C chemokine receptor type 5;Cathepsin G;Mitogen-activated protein kinase 14;Type-2 angiotensin II receptor;Prostaglandin G/H synthase 2;Caspase-1;Spike glycoprotein (Severe acute respiratory syndrome-related;Endothelin-1 receptor;Prostaglandin G/H synthase 1;Delta-type opioid receptor;Mu-type …
2162	Amlodipine	CCOC(=O)C1=C(NC(=C(C1C2=CC=CC=C2Cl)C(=O)OC)C)COCCN	Sigma non-opioid intracellular receptor 1;Glucocorticoid receptor;C-C chemokine receptor type 5;Cathepsin G;Mitogen-activated protein kinase 14;Type-2 angiotensin II receptor;Prostaglandin G/H synthase 2;Caspase-1;Spike glycoprotein (Severe acute respiratory syndrome-related;Endothelin-1 receptor;Prostaglandin G/H synthase 1;Delta-type opioid receptor;Mu-type opioid receptor;Sphingomyelin phospho…
216210	Dabigatran	CN1C2=C(C=C(C=C2)C(=O)N(CCC(=O)O)C3=CC=CC=N3)N=C1CNC4=CC=C(C=C4)C(=N)N	Prothrombin;Plasminogen
216326	Lenalidomide	C1CC(=O)NC(=O)C1N2CC3=C(C2=O)C=CC=C3N	Tumor necrosis factor;Interleukin-6;hIL-1beta;C-C motif chemokine 3;DNA damage-binding protein 1;C-C motif chemokine 4;Protein cereblon;Mediator of DNA damage checkpoint protein 1;Granulocyte-macrophage colony-stimulating factor
216327	Senicapoc	C1=CC=C(C=C1)C(C2=CC=C(C=C2)F)(C3=CC=C(C=C3)F)C(=O)N	Intermediate conductance calcium-activated potassium channel protein 4
219024	Regadenoson	CNC(=O)C1=CN(N=C1)C2=NC(=C3C(=N2)N(C=N3)[C@H]4[C@@H]([C@@H]([C@H](O4)CO)O)O)N	Adenosine receptor A1;Adenosine receptor A2b;Adenosine receptor A2a;Adenosine receptor A3
2244	Aspirin	CC(=O)OC1=CC=CC=C1C(=O)O	Sigma non-opioid intracellular receptor 1;Albumin;Peroxisome proliferator-activated receptor gamma;Glucocorticoid receptor;C-C chemokine receptor type 5;Cathepsin G;Mitogen-activated protein kinase 14;Type-2 angiotensin II receptor;Prostaglandin G/H synthase 2;Caspase-1;Spike glycoprotein (Severe acute respiratory syndrome-related;Endothelin-1 receptor;Prostaglandin G/H synthase 1;Peroxisome prol…
2353	Berberine	COC1=C(C2=C[N+]3=C(C=C2C=C1)C4=CC5=C(C=C4CC3)OCO5)OC	Glycogen synthase kinase-3 beta
23634441	Vadadustat	C1=CC(=CC(=C1)Cl)C2=CC(=C(N=C2)C(=O)NCC(=O)O)O	Vascular endothelial growth factor A
2375	Bicalutamide	CC(CS(=O)(=O)C1=CC=C(C=C1)F)(C(=O)NC2=CC(=C(C=C2)C#N)C(F)(F)F)O	Glucocorticoid receptor;Apoptosis regulator Bcl-2
2442	Bromhexine	CN(CC1=C(C(=CC(=C1)Br)Br)N)C2CCCCC2	Sigma non-opioid intracellular receptor 1;Glucocorticoid receptor;C-C chemokine receptor type 5;Cathepsin G;Mitogen-activated protein kinase 14;Type-2 angiotensin II receptor;Prostaglandin G/H synthase 2;Caspase-1;Endothelin-1 receptor;Prostaglandin G/H synthase 1;Delta-type opioid receptor;Mu-type opioid receptor;Sphingomyelin phosphodiesterase
24748573	Silmitasertib	C1=CC(=CC(=C1)Cl)NC2=NC3=C(C=CC(=C3)C(=O)O)C4=C2C=CN=C4	Cyclin-dependent kinase 2;Casein kinase II subunit alpha';Casein kinase II subunit alpha;G1/S-specific cyclin-E
24821094	Ibrutinib	C=CC(=O)N1CCC[C@H](C1)N2C3=NC=NC(=C3C(=N2)C4=CC=C(C=C4)OC5=CC=CC=C5)N	Tyrosine-protein kinase JAK3;Tyrosine-protein kinase TEC;Fibroblast growth factor receptor 2;Tyrosine-protein kinase Blk;Tyrosine-protein kinase ITK/TSK;Epidermal growth factor receptor;Cytoplasmic tyrosine-protein kinase BMX;Tyrosine-protein kinase ABL1;Tyrosine-protein kinase SYK;Tyrosine-protein kinase BTK;Receptor protein-tyrosine kinase erbB-4;Tyrosine-protein kinase HCK;Tyrosine-protein kin…
25126798	Ruxolitinib	C1CCC(C1)[C@@H](CC#N)N2C=C(C=N2)C3=C4C=CNC4=NC=N3	Tyrosine-protein kinase JAK2;Tyrosine-protein kinase JAK1;Tyrosine-protein kinase JAK3;Aurora kinase B;Epidermal growth factor receptor;Tyrosine-protein kinase ABL1;Tyrosine-protein kinase receptor FLT3;Phosphatidylinositol 4,5-bisphosphate 3-kinase catalytic subunit alpha isoform;Vascular endothelial growth factor receptor 3;Serine/threonine-protein kinase 17A;Ribosomal protein S6 kinase alpha 6…
25154714	Daclatasvir	CC(C)[C@@H](C(=O)N1CCC[C@H]1C2=NC=C(N2)C3=CC=C(C=C3)C4=CC=C(C=C4)C5=CN=C(N5)[C@@H]6CCCN6C(=O)[C@H](C(C)C)NC(=O)OC)NC(=O)OC	Cytochrome P450 3A;Cytochrome P450 2C9;Cytochrome P450 1A;Cytochrome P450 2D6
2520	Verapamil	CC(C)C(CCCN(C)CCC1=CC(=C(C=C1)OC)OC)(C#N)C2=CC(=C(C=C2)OC)OC	Sigma non-opioid intracellular receptor 1;Albumin;Broad substrate specificity ATP-binding cassette transporter ABCG2;Glucocorticoid receptor;C-C chemokine receptor type 5;Cathepsin G;Mitogen-activated protein kinase 14;Type-2 angiotensin II receptor;Prostaglandin G/H synthase 2;Caspase-1;Endothelin-1 receptor;Prostaglandin G/H synthase 1;Delta-type opioid receptor;Mu-type opioid receptor
2536	Camostat	CN(C)C(=O)COC(=O)CC1=CC=C(C=C1)OC(=O)C2=CC=C(C=C2)N=C(N)N	Prothrombin
2540	Candesartan cilexetil	CCOC1=NC2=CC=CC(=C2N1CC3=CC=C(C=C3)C4=CC=CC=C4C5=NNN=N5)C(=O)OC(C)OC(=O)OC6CCCCC6	Type-1 angiotensin II receptor;SUMO-conjugating enzyme UBC9
2541	Candesartan	CCOC1=NC2=CC=CC(=C2N1CC3=CC=C(C=C3)C4=CC=CC=C4C5=NNN=N5)C(=O)O	Sigma non-opioid intracellular receptor 1;Type-1 angiotensin II receptor;Glucocorticoid receptor;C-C chemokine receptor type 5;Cathepsin G;Mitogen-activated protein kinase 14;Type-2 angiotensin II receptor;Prostaglandin G/H synthase 2;Caspase-1;Endothelin-1 receptor;Prostaglandin G/H synthase 1;Delta-type opioid receptor;Mu-type opioid receptor
2662	Celecoxib	CC1=CC=C(C=C1)C2=CC(=NN2C3=CC=C(C=C3)S(=O)(=O)N)C(F)(F)F	Sigma non-opioid intracellular receptor 1;Histone deacetylase 1;Carbonic anhydrase 12;Glucocorticoid receptor;C-C chemokine receptor type 5;Cathepsin G;Mitogen-activated protein kinase 14;Type-2 angiotensin II receptor;Prostaglandin G/H synthase 2;Caspase-1;Endothelin-1 receptor;Prostaglandin G/H synthase 1;Delta-type opioid receptor;Mu-type opioid receptor
26879	Levamisole	C1CSC2=N[C@H](CN21)C3=CC=CC=C3	Phospholipase A-2-activating protein;corticotropin releasing factor-binding protein;Alkaline phosphatase,placental type;Alkaline phosphatase,tissue-nonspecific isozyme;Intestinal alkaline phosphatase;Tissue non-specific alkaline phosphatase
2712	Chlordiazepoxide	CN=C1CN(C(=C2C=C(C=CC2=N1)Cl)C3=CC=CC=C3)O	Sigma non-opioid intracellular receptor 1;Glucocorticoid receptor;C-C chemokine receptor type 5;Cathepsin G;Type-2 angiotensin II receptor;Prostaglandin G/H synthase 2;Caspase-1;Endothelin-1 receptor;Prostaglandin G/H synthase 1;Delta-type opioid receptor;Mu-type opioid receptor
27125	Estetrol	C[C@]12CC[C@H]3[C@H]([C@@H]1[C@H]([C@H]([C@@H]2O)O)O)CCC4=C3C=CC(=C4)O	Estrogen receptor;Estradiol receptor beta;Estrogen receptor beta
2719	Chloroquine	CCN(CC)CCCC(C)NC1=C2C=CC(=CC2=NC=C1)Cl	Cathepsin B;Sigma non-opioid intracellular receptor 1;Cathepsin D;NADH-cytochrome b5 reductase 3;Albumin;Toll-like receptor 9;Histone deacetylase 1
2726	Chlorpromazine	CN(C)CCCN1C2=CC=CC=C2SC3=C1C=C(C=C3)Cl	Sigma non-opioid intracellular receptor 1;Albumin;Glutamate receptor ionotropic, NMDA 1;Glutamate receptor ionotropic, NMDA 2B;Glucocorticoid receptor;C-C chemokine receptor type 5;Cathepsin G;Type-2 angiotensin II receptor;Prostaglandin G/H synthase 2;Caspase-1;Endothelin-1 receptor;Prostaglandin G/H synthase 1;Delta-type opioid receptor;Mu-type opioid receptor;Glutathione reductase, mitochondri…
2794	Clofazimine	CC(C)N=C1C=C2C(=NC3=CC=CC=C3N2C4=CC=C(C=C4)Cl)C=C1NC5=CC=C(C=C5)Cl	Toll-like receptor 3;Ferrochelatase, mitochondrial
2913	Cyproheptadine	CN1CCC(=C2C3=CC=CC=C3C=CC4=CC=CC=C42)CC1	Sphingomyelin phosphodiesterase
2955	Dapsone	C1=CC(=CC=C1N)S(=O)(=O)C2=CC=C(C=C2)N	Toll-like receptor 3;Apoptosis regulator Bcl-2
2973	Deferoxamine	CC(=O)N(CCCCCNC(=O)CCC(=O)N(CCCCCNC(=O)CCC(=O)N(CCCCCN)O)O)O	Serotransferrin;Hypoxia-inducible factor 1-alpha
3002977	Maraviroc	CC1=NN=C(N1C2C[C@H]3CC[C@@H](C2)N3CC[C@@H](C4=CC=CC=C4)NC(=O)C5CCC(CC5)(F)F)C(C)C	C-C chemokine receptor type 5;Potassium voltage-gated channel subfamily H member 2;Voltage-gated potassium channel beta subunit Mink/subunit Kv7.1;Sodium channel protein type 5 subunit alpha
3005573	Toremifene	CN(C)CCOC1=CC=C(C=C1)/C(=C(/CCCl)\\C2=CC=CC=C2)/C3=CC=CC=C3	perilipin-1;perilipin-5;Hepatocyte nuclear factor 4-alpha;3C-like proteinase;Replicase polyprotein 1ab
3062316	Dasatinib	CC1=C(C(=CC=C1)Cl)NC(=O)C2=CN=C(S2)NC3=CC(=NC(=N3)C)N4CCN(CC4)CCO	Serine/threonine-protein kinase/endoribonuclease IRE1;Serine/threonine-protein kinase ULK1;S-adenosylmethionine synthase isoform type-2;Serine/threonine-protein kinase Nek9;ATP-dependent RNA helicase DDX1;Eukaryotic translation initiation factor 2-alpha kinase 1;Serine/threonine-protein kinase ULK2;Interferon-induced, double-stranded RNA-activated protein kinase;von Hippel-Lindau disease tumor su…
3082475	D-Alanine, N-methylglycyl-L-arginyl-L-valyl-L-tyrosyl-L-isoleucyl-L-histidyl-L-prolyl-	CC[C@H](C)[C@@H](C(=O)N[C@@H](CC1=CN=CN1)C(=O)N2CCC[C@H]2C(=O)N[C@H](C)C(=O)O)NC(=O)[C@H](CC3=CC=C(C=C3)O)NC(=O)[C@H](C(C)C)NC(=O)[C@H](CCCN=C(N)N)NC(=O)CNC	Type-1 angiotensin II receptor
3083544	Arformoterol	C[C@H](CC1=CC=C(C=C1)OC)NC[C@@H](C2=CC(=C(C=C2)O)NC=O)O	D(2) dopamine receptor;Beta-1 adrenergic receptor;Beta-2 adrenergic receptor;FXN frataxin
3100	Diphenhydramine	CN(C)CCOC(C1=CC=CC=C1)C2=CC=CC=C2	Histamine H4 receptor;Histamine H1 receptor;Muscarinic acetylcholine receptor M5;Histamine H3 receptor;Muscarinic acetylcholine receptor M3;Potassium voltage-gated channel subfamily H member 2;Alpha-1A adrenergic receptor;Cytochrome P450 2J2;Voltage-dependent L-type calcium channel subunit alpha-1C;Muscarinic acetylcholine receptor M2;Muscarinic acetylcholine receptor M4;Muscarinic acetylcholine …
3108	Dipyridamole	C1CCN(CC1)C2=NC(=NC3=C2N=C(N=C3N4CCCCC4)N(CCO)CCO)N(CCO)CCO	Toll-like receptor 3
3117	Disulfiram	CCN(CC)C(=S)SSC(=S)N(CC)CC	Caspase-1;perilipin-1;Apelin receptor;perilipin-5;Angiotensin II receptor;3C-like proteinase;Replicase polyprotein 1ab;Cystic fibrosis transmembrane conductance regulator
31239	Cetylpyridinium chloride	CCCCCCCCCCCCCCCC[N+]1=CC=CC=C1.[Cl-]	Caspase-3
3157	Doxazosin	COC1=C(C=C2C(=C1)C(=NC(=N2)N3CCN(CC3)C(=O)C4COC5=CC=CC=C5O4)N)OC	Alpha-1A adrenergic receptor;Alpha-1D adrenergic receptor;Alpha-2B adrenergic receptor;Alpha-1B adrenergic receptor;Adrenergic alpha1B;Alpha-2A adrenergic receptor;Alpha-2C adrenergic receptor
3194	Ebselen	C1=CC=C(C=C1)N2C(=O)C3=CC=CC=C3[Se]2	Albumin;Toll-like receptor 3;Aminopeptidase N;Insulin-degrading enzyme
3339	Fenofibrate	CC(C)OC(=O)C(C)(C)OC1=CC=C(C=C1)C(=O)C2=CC=C(C=C2)Cl	Peroxisome proliferator-activated receptor gamma;Toll-like receptor 3
33613	Amoxicillin	CC1([C@@H](N2[C@H](S1)[C@@H](C2=O)NC(=O)[C@@H](C3=CC=C(C=C3)O)N)C(=O)O)C	Cytochrome P450 2J2;Bile salt export pump
3365	Fluconazole	C1=CC(=C(C=C1F)F)C(CN2C=NC=N2)(CN3C=NC=N3)O	Albumin;Histone deacetylase 1
33741	Tramadol	CN(C)C[C@H]1CCCC[C@@]1(C2=CC(=CC=C2)OC)O	Delta-type opioid receptor;Mu-type opioid receptor;Kappa-type opioid receptor
3386	Fluoxetine	CNCCC(C1=CC=CC=C1)OC2=CC=C(C=C2)C(F)(F)F	Ferrochelatase, mitochondrial
3410	Formoterol	CC(CC1=CC=C(C=C1)OC)NCC(C2=CC(=C(C=C2)O)NC=O)O	Albumin
35370	Zidovudine	CC1=CN(C(=O)NC1=O)[C@H]2C[C@@H]([C@H](O2)CO)N=[N+]=[N-]	Broad substrate specificity ATP-binding cassette transporter ABCG2;Peptidyl-prolyl cis-trans isomerase A
36462	Etoposide	C[C@@H]1OC[C@@H]2[C@@H](O1)[C@@H]([C@H]([C@@H](O2)O[C@H]3[C@H]4COC(=O)[C@@H]4[C@@H](C5=CC6=C(C=C35)OCO6)C7=CC(=C(C(=C7)OC)O)OC)O)O	Histone deacetylase 1;Serine/threonine-protein kinase mTOR;Broad substrate specificity ATP-binding cassette transporter ABCG2;Caspase-3
3652	Hydroxychloroquine	CCN(CCCC(C)NC1=C2C=CC(=CC2=NC=C1)Cl)CCO	Toll-like receptor 9
3671	Ibudilast	CC(C)C1=NN2C=CC=CC2=C1C(=O)C(C)C	cGMP-specific 3',5'-cyclic phosphodiesterase;cAMP-specific 3',5'-cyclic phosphodiesterase 4A
3672	Ibuprofen	CC(C)CC1=CC=C(C=C1)C(C)C(=O)O	Albumin;Peroxisome proliferator-activated receptor gamma;Toll-like receptor 3
3676	Lidocaine	CCN(CC)CC(=O)NC1=C(C=CC=C1C)C	Albumin;Toll-like receptor 3;Sphingomyelin phosphodiesterase
3689	Ifenprodil	CC(C(C1=CC=C(C=C1)O)O)N2CCC(CC2)CC3=CC=CC=C3	Glutamate receptor ionotropic, NMDA 1;Glutamate receptor ionotropic, NMDA 2B
3715	Indomethacin	CC1=C(C2=C(N1C(=O)C3=CC=C(C=C3)Cl)C=CC(=C2)OC)CC(=O)O	Albumin;Peroxisome proliferator-activated receptor gamma;Toll-like receptor 3;Broad substrate specificity ATP-binding cassette transporter ABCG2
3749	Irbesartan	CCCCC1=NC2(CCCC2)C(=O)N1CC3=CC=C(C=C3)C4=CC=CC=C4C5=NNN=N5	Type-1 angiotensin II receptor
37542	Ribavirin	C1=NC(=NN1[C@H]2[C@@H]([C@@H]([C@H](O2)CO)O)O)C(=O)N	Adenosine receptor A1;Axin-1/Glycogen synthase kinase-3 beta;Replicase polyprotein 1ab
3793	Itrizole	CCC(C)N1C(=O)N(C=N1)C2=CC=C(C=C2)N3CCN(CC3)C4=CC=C(C=C4)OCC5COC(O5)(CN6C=NC=N6)C7=C(C=C(C=C7)Cl)Cl	Albumin;Toll-like receptor 3;Broad substrate specificity ATP-binding cassette transporter ABCG2
3821	Ketamine	CNC1(CCCCC1=O)C2=CC=CC=C2Cl	Glutamate receptor ionotropic, NMDA 1;Glutamate receptor ionotropic, NMDA 2B
3827	Ketotifen	CN1CCC(=C2C3=C(C(=O)CC4=CC=CC=C42)SC=C3)CC1	Sphingomyelin phosphodiesterase
3899	Leflunomide	CC1=C(C=NO1)C(=O)NC2=CC=C(C=C2)C(F)(F)F	Protein-arginine deiminase type-4;Toll-like receptor 3
392622	Ritonavir	CC(C)C1=NC(=CS1)CN(C)C(=O)N[C@@H](C(C)C)C(=O)N[C@@H](CC2=CC=CC=C2)C[C@@H]([C@H](CC3=CC=CC=C3)NC(=O)OCC4=CN=CS4)O	Nuclear receptor subfamily 1 group I member 2
3957	Loratadine	CCOC(=O)N1CCC(=C2C3=C(CCC4=C2N=CC=C4)C=C(C=C3)Cl)CC1	Nuclear receptor subfamily 1 group I member 2;Toll-like receptor 3;Sphingomyelin phosphodiesterase
3961	Losartan	CCCCC1=NC(=C(N1CC2=CC=C(C=C2)C3=CC=CC=C3C4=NNN=N4)CO)Cl	Peroxisome proliferator-activated receptor gamma;Type-1 angiotensin II receptor;Angiotensin-converting enzyme;Neprilysin
400769	Bardoxolone methyl	C[C@@]12CC[C@]3(CCC(C[C@H]3[C@H]1C(=O)C=C4[C@]2(CC[C@@H]5[C@@]4(C=C(C(=O)C5(C)C)C#N)C)C)(C)C)C(=O)OC	Inhibitor of nuclear factor kappa-B kinase subunit beta;Kelch-like ECH-associated protein 1;Nuclear factor erythroid 2-related factor 2
4046	Mefloquine	C1CCNC(C1)C(C2=CC(=NC3=C2C=CC=C3C(F)(F)F)C(F)(F)F)O	Albumin
40632	Pirfenidone	CC1=CN(C(=O)C=C1)C2=CC=CC=C2	Mitogen-activated protein kinase 14
40692	Mefloquine hydrochloride	C1CCN[C@H](C1)[C@H](C2=CC(=NC3=C2C=CC=C3C(F)(F)F)C(F)(F)F)O	Ferrochelatase, mitochondrial
4091	Metformin	CN(C)C(=N)N=C(N)N	Peroxisome proliferator-activated receptor gamma
41684	Nitazoxanide	CC(=O)OC1=CC=CC=C1C(=O)NC2=NC=C(S2)[N+](=O)[O-]	Ferrochelatase, mitochondrial
4192	Midazolam	CC1=NC=C2N1C3=C(C=C(C=C3)Cl)C(=NC2)C4=CC=CC=C4F	Cytochrome P450 3A;Uridine-5'-diphosphoglucuronosyltransferase 1A1;Uridine-5'-diphosphoglucuronosyltransferase 2B10;Gamma-aminobutyric acid receptor subunit alpha-1;Uridine-5'-diphosphoglucuronosyltransferase 2B7;Uridine-5'-diphosphoglucuronosyltransferase 1A6
4236	Modafinil	C1=CC=C(C=C1)C(C2=CC=CC=C2)S(=O)CC(=O)N	Sodium-dependent dopamine transporter
4369359	Sitagliptin	C1CN2C(=NN=C2C(F)(F)F)CN1C(=O)C[C@@H](CC3=CC(=C(C=C3F)F)F)N	Aminopeptidase N;Neprilysin
439302	Oxytocin	CC[C@H](C)[C@H]1C(=O)N[C@H](C(=O)N[C@H](C(=O)N[C@@H](CSSC[C@@H](C(=O)N[C@H](C(=O)N1)CC2=CC=C(C=C2)O)N)C(=O)N3CCC[C@H]3C(=O)N[C@@H](CC(C)C)C(=O)NCC(=O)N)CC(=O)N)CCC(=O)N	Vasopressin V1b receptor;Oxytocin receptor;Vasopressin V1a receptor;Vasopressin V2 receptor
44093	Captopril	C[C@H](CS)C(=O)N1CCC[C@H]1C(=O)O	Prothrombin;Angiotensin-converting enzyme;Neprilysin;Serotransferrin;Angiotensin-converting enzyme 2;Renin
441336	Mometasone furoate	C[C@@H]1C[C@H]2[C@@H]3CCC4=CC(=O)C=C[C@@]4([C@]3([C@H](C[C@@]2([C@]1(C(=O)CCl)OC(=O)C5=CC=CO5)C)O)Cl)C	Progesterone receptor;Solute carrier organic anion transporter family member 1B1;Solute carrier organic anion transporter family member 1B3
44205240	Baricitinib	CCS(=O)(=O)N1CC(C1)(CC#N)N2C=C(C=N2)C3=C4C=CNC4=NC=N3	Tyrosine-protein kinase JAK2;Tyrosine-protein kinase JAK1;Tyrosine-protein kinase JAK3;Non-receptor tyrosine-protein kinase TYK2;TYK2 (aa 888-1187);JAK1 (aa 866-1154);JAK3 (aa 811-1124);JAK2 (aa 808-1132)
443363	MET-enkephalin	CSCC[C@@H](C(=O)O)NC(=O)[C@H](CC1=CC=CC=C1)NC(=O)CNC(=O)CNC(=O)[C@H](CC2=CC=C(C=C2)O)N	Delta-type opioid receptor;Mu-type opioid receptor;Kappa-type opioid receptor
444036	Fluticasone propionate	CCC(=O)O[C@@]1([C@@H](C[C@@H]2[C@@]1(C[C@@H]([C@]3([C@H]2C[C@@H](C4=CC(=O)C=C[C@@]43C)F)F)O)C)C)C(=O)SCF	Glucocorticoid receptor;TSC22 domain family protein 3
445154	Resveratrol	C1=CC(=CC=C1/C=C/C2=CC(=CC(=C2)O)O)O	Cathepsin D;Nuclear factor erythroid 2-related factor 2;NAD-dependent protein deacetylase sirtuin-3, mitochondrial
445580	Docosahexaenoic acid	CC/C=C\\C/C=C\\C/C=C\\C/C=C\\C/C=C\\C/C=C\\CCC(=O)O	Caspase-1;TG 1019;Cytochrome P450 19A1;Free fatty acid receptor 1
445643	Tacrolimus	C[C@@H]1C[C@@H]([C@@H]2[C@H](C[C@H]([C@@](O2)(C(=O)C(=O)N3CCCC[C@H]3C(=O)O[C@@H]([C@@H]([C@H](CC(=O)[C@@H](/C=C(/C1)\\C)CC=C)O)C)/C(=C/[C@@H]4CC[C@H]([C@@H](C4)OC)O)/C)O)C)OC)OC	Nuclear receptor subfamily 1 group I member 2;Serine/threonine-protein phosphatase PP1-gamma catalytic subunit
446157	Rosuvastatin	CC(C)C1=NC(=NC(=C1/C=C/[C@H](C[C@H](CC(=O)O)O)O)C2=CC=C(C=C2)F)N(C)S(=O)(=O)C	Bile salt export pump;3-hydroxy-3-methylglutaryl-coenzyme A reductase;Retinal rod rhodopsin-sensitive cGMP 3',5'-cyclic phosphodiesterase subunit delta
447043	Azithromycin	CC[C@@H]1[C@@]([C@@H]([C@H](N(C[C@@H](C[C@@]([C@@H]([C@H]([C@@H]([C@H](C(=O)O1)C)O[C@H]2C[C@@]([C@H]([C@@H](O2)C)O)(C)OC)C)O[C@H]3[C@@H]([C@H](C[C@H](O3)C)N(C)C)O)(C)O)C)C)C)O)(C)O	Protein-arginine deiminase type-4
4477	Niclosamide	C1=CC(=C(C=C1[N+](=O)[O-])Cl)NC(=O)C2=C(C=CC(=C2)Cl)O	Tyrosine-protein kinase JAK2;Glycogen synthase kinase-3 beta;Mitogen-activated protein kinase 8;Replicase polyprotein 1ab (Severe acute respiratory syndrome-related
456309	(+)-Mefloquine	C1CCN[C@@H](C1)[C@@H](C2=CC(=NC3=C2C=CC=C3C(F)(F)F)C(F)(F)F)O	Adenosine receptor A1;Adenosine receptor A2b;Adenosine receptor A2a;Adenosine receptor A3
4594	Omeprazole	CC1=CN=C(C(=C1OC)C)CS(=O)C2=NC3=C(N2)C=C(C=C3)OC	Broad substrate specificity ATP-binding cassette transporter ABCG2;Insulin-degrading enzyme
46215462	Bemcentinib	C1CCN(C1)[C@H]2CCC3=C(CC2)C=C(C=C3)NC4=NN(C(=N4)N)C5=NN=C6C(=C5)CCCC7=CC=CC=C76	Tyrosine-protein kinase ABL1;Tyrosine-protein kinase Mer;Tyrosine-protein kinase receptor TYRO3;Tyrosine-protein kinase receptor UFO
46216796	Pacritinib	C1CCN(C1)CCOC2=C3COC/C=C/COCC4=CC(=CC=C4)C5=NC(=NC=C5)NC(=C3)C=C2	Tyrosine-protein kinase JAK2
46700782	Razuprotafib	COC(=O)N[C@@H](CC1=CC=CC=C1)C(=O)N[C@@H](CC2=CC=C(C=C2)NS(=O)(=O)O)C3=CSC(=N3)C4=CC=CS4	Receptor-type tyrosine-protein phosphatase beta
4671	Palmitoylethanolamide	CCCCCCCCCCCCCCCC(=O)NCCO	Transient receptor potential cation channel subfamily V member 1;Cannabinoid receptor 1;Cannabinoid receptor 2
468595	Posaconazole	CC[C@@H]([C@H](C)O)N1C(=O)N(C=N1)C2=CC=C(C=C2)N3CCN(CC3)C4=CC=C(C=C4)OC[C@H]5C[C@](OC5)(CN6C=NC=N6)C7=C(C=C(C=C7)F)F	Ferrochelatase, mitochondrial
46861623	Alvelestat	CC1=C(C=C(C(=O)N1C2=CC=CC(=C2)C(F)(F)F)C(=O)NCC3=NC=C(C=C3)S(=O)(=O)C)C4=CC=NN4C	Leukocyte elastase
4740	Pentoxifylline	CC(=O)CCCCN1C(=O)C2=C(N=CN2C)N(C1=O)C	Tumor necrosis factor
4829	Pioglitazone	CCC1=CN=C(C=C1)CCOC2=CC=C(C=C2)CC3C(=O)NC(=O)S3	Peroxisome proliferator-activated receptor gamma
4893	Prazosin	COC1=C(C=C2C(=C1)C(=NC(=N2)N3CCN(CC3)C(=O)C4=CC=CO4)N)OC	Albumin;Broad substrate specificity ATP-binding cassette transporter ABCG2
4943	Propofol	CC(C)C1=C(C(=CC=C1)C(C)C)O	Histone deacetylase 1
5002	Quetiapine	C1CN(CCN1CCOCCO)C2=NC3=CC=CC=C3SC4=CC=CC=C42	Histamine H1 receptor;Muscarinic acetylcholine receptor M5;Muscarinic acetylcholine receptor M3;Potassium voltage-gated channel subfamily H member 2;Alpha-1A adrenergic receptor;D(2) dopamine receptor;5-hydroxytryptamine receptor 6;5-hydroxytryptamine receptor;5-hydroxytryptamine receptor 2C;D(4) dopamine receptor;5-hydroxytryptamine receptor 1B;Sodium-dependent serotonin transporter;Protachykini…
50905713	Duvelisib	C[C@@H](C1=CC2=C(C(=CC=C2)Cl)C(=O)N1C3=CC=CC=C3)NC4=NC=NC5=C4NC=N5	Phosphatidylinositol 4,5-bisphosphate 3-kinase catalytic subunit gamma isoform;Phosphatidylinositol 4,5-bisphosphate 3-kinase catalytic subunit delta isoform
5280343	Quercetin	C1=CC(=C(C=C1C2=C(C(=O)C3=C(C=C(C=C3O2)O)O)O)O)O	Glutathione reductase, mitochondrial;Replicase polyprotein 1ab (Severe acute respiratory syndrome-related
5280453	Calcitriol	C[C@H](CCCC(C)(C)O)[C@H]1CC[C@@H]\\2[C@@]1(CCC/C2=C\\C=C/3\\C[C@H](C[C@@H](C3=C)O)O)C	Vitamin D3 receptor
5280795	Cholecalciferol	C[C@H](CCCC(C)C)[C@H]1CC[C@@H]\\2[C@@]1(CCC/C2=C\\C=C/3\\C[C@H](CCC3=C)O)C	Vitamin D3 receptor;Glycine receptor subunit alpha-1
5280804	Isoquercitrin	C1=CC(=C(C=C1C2=C(C(=O)C3=C(C=C(C=C3O2)O)O)O[C@H]4[C@@H]([C@H]([C@@H]([C@H](O4)CO)O)O)O)O)O	Carbonic anhydrase 12;Mitogen-activated protein kinase 14;Alkaline phosphatase,tissue-nonspecific isozyme;Intestinal alkaline phosphatase;Axin-1/Glycogen synthase kinase-3 beta;Protein-tyrosine phosphatase 1B;Aurora kinase B;Carbonic anhydrase 1;MPI protein;Carbonic anhydrase 7;Alkaline phosphatase placental-like;Mitogen-activated protein kinase 10;Carbonic anhydrase 4;Carbonic anhydrase 2;Acetyl…
5281004	Budesonide	CCCC1O[C@@H]2C[C@H]3[C@@H]4CCC5=CC(=O)C=C[C@@]5([C@H]4[C@H](C[C@@]3([C@@]2(O1)C(=O)CO)C)O)C	TSC22 domain family protein 3
5281040	Montelukast	CC(C)(C1=CC=CC=C1CC[C@H](C2=CC=CC(=C2)/C=C/C3=NC4=C(C=CC(=C4)Cl)C=C3)SCC5(CC5)CC(=O)O)O	Uracil nucleotide/cysteinyl leukotriene receptor;Cysteinyl leukotriene receptor;CYSLTR2
5281614	Fisetin	C1=CC(=C(C=C1C2=C(C(=O)C3=C(O2)C=C(C=C3)O)O)O)O	Mitogen-activated protein kinase 14;Aurora kinase B;Mitogen-activated protein kinase 10;15-Lipoxygenase-2;Cyclin-dependent kinase 2;alpha-Amylase;Dipeptidyl peptidase III;Cyclin-Dependent Kinase 6;17-beta-hydroxysteroid dehydrogenase type 3;Arachidonate 15-lipoxygenase;12-Lipoxygenase;Human immunodeficiency virus type 1 integrase;Cyclin-Dependent Kinase 5;Tyrosine-protein kinase Lck;Serine/threon…
5282452	Pitavastatin	C1CC1C2=NC3=CC=CC=C3C(=C2/C=C/[C@H](C[C@H](CC(=O)O)O)O)C4=CC=C(C=C4)F	Bile salt export pump
5284373	Ciclosporin	CC[C@H]1C(=O)N(CC(=O)N([C@H](C(=O)N[C@H](C(=O)N([C@H](C(=O)N[C@H](C(=O)N[C@@H](C(=O)N([C@H](C(=O)N([C@H](C(=O)N([C@H](C(=O)N([C@H](C(=O)N1)[C@@H]([C@H](C)C/C=C/C)O)C)C(C)C)C)CC(C)C)C)CC(C)C)C)C)C)CC(C)C)C)C(C)C)CC(C)C)C)C	Peptidyl-prolyl cis-trans isomerase A
5284616	Sirolimus	C[C@@H]1CC[C@H]2C[C@@H](/C(=C/C=C/C=C/[C@H](C[C@H](C(=O)[C@@H]([C@@H](/C(=C/[C@H](C(=O)C[C@H](OC(=O)[C@@H]3CCCCN3C(=O)C(=O)[C@@]1(O2)O)[C@H](C)C[C@@H]4CC[C@H]([C@@H](C4)OC)O)C)/C)O)OC)C)C)/C)OC	Serine/threonine-protein kinase/endoribonuclease IRE1;Serine/threonine-protein kinase ULK1;S-adenosylmethionine synthase isoform type-2;Serine/threonine-protein kinase Nek9;ATP-dependent RNA helicase DDX1;Eukaryotic translation initiation factor 2-alpha kinase 1
5291	Imatinib	CC1=C(C=C(C=C1)NC(=O)C2=CC=C(C=C2)CN3CCN(CC3)C)NC4=NC=CC(=N4)C5=CN=CC=C5	Albumin;Histone deacetylase 1;Serine/threonine-protein kinase/endoribonuclease IRE1;Serine/threonine-protein kinase ULK1;S-adenosylmethionine synthase isoform type-2;Serine/threonine-protein kinase Nek9;ATP-dependent RNA helicase DDX1;Eukaryotic translation initiation factor 2-alpha kinase 1;Tyrosine-protein kinase JAK2;Carbonic anhydrase 12;Glycogen synthase kinase-3 beta;Serine/threonine-protei…
5311181	Iloprost	CC#CCC(C)[C@@H](/C=C/[C@H]1[C@@H](C[C@H]2[C@@H]1C/C(=C/CCCC(=O)O)/C2)O)O	Prostanoid IP receptor;Prostaglandin E2 receptor EP4 subtype;Prostaglandin Transporter;Prostaglandin D Synthase;Prostaglandin E2 receptor EP2 subtype;Prostaglandin E2 receptor;Prostaglandin F2-alpha receptor;Prostaglandin E2 receptor EP1 subtype (EP1)
5324346	Fluvoxamine	COCCCC/C(=N\\OCCN)/C1=CC=C(C=C1)C(F)(F)F	Potassium voltage-gated channel subfamily H member 2;Alpha-1A adrenergic receptor;Sodium-dependent dopamine transporter;5-hydroxytryptamine receptor 2C;Sodium-dependent serotonin transporter;Sodium-dependent noradrenaline transporter;Voltage-dependent L-type calcium channel subunit alpha-1C;Muscarinic acetylcholine receptor M1;Sodium channel protein type 5 subunit alpha;5-hydroxytryptamine recept…
5329	Sulfamethoxazole	CC1=CC(=NO1)NS(=O)(=O)C2=CC=C(C=C2)N	Protein-arginine deiminase type-4
5360515	Naltrexone	C1CC1CN2CC[C@]34[C@@H]5C(=O)CC[C@]3([C@H]2CC6=C4C(=C(C=C6)O)O5)O	Delta-type opioid receptor;Mu-type opioid receptor;Kappa-type opioid receptor;Neuronal acetylcholine receptor protein alpha-7 subunit
5362129	Ramipril	CCOC(=O)[C@H](CCC1=CC=CC=C1)N[C@@H](C)C(=O)N2[C@H]3CCC[C@H]3C[C@H]2C(=O)O	Angiotensin-converting enzyme
5426	Thalidomide	C1CC(=O)NC(=O)C1N2C(=O)C3=CC=CC=C3C2=O	Tumor necrosis factor
54454	Simvastatin	CCC(C)(C)C(=O)O[C@H]1C[C@H](C=C2[C@H]1[C@H]([C@H](C=C2)C)CC[C@@H]3C[C@H](CC(=O)O3)O)C	Cytochrome P450 3A;Cytochrome P450 2C19;Cytochrome P450 2C9;Cytochrome P450 1A;Cystic fibrosis transmembrane conductance regulator;Bile salt export pump;3-hydroxy-3-methylglutaryl-coenzyme A reductase;Solute carrier organic anion transporter family member 1B1;Cytochrome P450 2D6;Cytochrome P450 2C8
5459840	20-Hydroxyecdysone	C[C@]12CC[C@H]3C(=CC(=O)[C@H]4[C@@]3(C[C@@H]([C@@H](C4)O)O)C)[C@@]1(CC[C@@H]2[C@](C)([C@@H](CCC(C)(C)O)O)O)O	Cholinesterases
54671203	Doxycycline	C[C@@H]1[C@H]2[C@@H]([C@H]3[C@@H](C(=O)C(=C([C@]3(C(=O)C2=C(C4=C1C=CC=C4O)O)O)O)C(=O)N)N(C)C)O	Protein-arginine deiminase type-4;Superoxide dismutase [Cu-Zn]
54684141	Teriflunomide	C/C(=C(\\C#N)/C(=O)NC1=CC=C(C=C1)C(F)(F)F)/O	Dihydroorotate dehydrogenase
5479530	Ceftriaxone	CN1C(=NC(=O)C(=O)N1)SCC2=C(N3[C@@H]([C@@H](C3=O)NC(=O)/C(=N\\OC)/C4=CSC(=N4)N)SC2)C(=O)O	Cytochrome P450 3A;Cytochrome P450 2C19;Cytochrome P450 2C9;Cytochrome P450 1A;Carbonic anhydrase 1;Carbonic anhydrase 2;D-amino-acid oxidase;Cytochrome P450 2J2;Cytochrome P450 2D6;Glutathione peroxidase 1;Glutathione reductase;Glutathione S-transferase
5481350	Tenofovir disoproxil	C[C@H](CN1C=NC2=C(N=CN=C21)N)OCP(=O)(OCOC(=O)OC(C)C)OCOC(=O)OC(C)C	HIV RT (65R/184V);HIV RT (41L/67N/210W/215Y/184V);HIV RT (75I/77L/116Y/151M/184V);HIV RT (41L/210W/215Y/184V/69SSS);HIV RT (41L/67N/70R/215F/219E)
5526	Tranexamic acid	C1CC(CCC1CN)C(=O)O	Plasminogen
56841889	[(1S,4R,6S,7Z,18R)-4-(cyclopropylsulfonylcarbamoyl)-14-[(2-methylpropan-2-yl)oxycarbonylamino]-2,15-dioxo-3,16-diazatricyclo[14.3.0.04,6]nonadec-7-en-18-yl] 4-fluoro-1,3-dihydroisoindole-2-carboxylate	CC(C)(C)OC(=O)NC1CCCCC/C=C\\[C@@H]2C[C@]2(NC(=O)[C@@H]3C[C@H](CN3C1=O)OC(=O)N4CC5=C(C4)C(=CC=C5)F)C(=O)NS(=O)(=O)C6CC6	HCV NS3-NS4A Serine Proteinase
57030	Brequinar	CC1=C(C2=C(C=CC(=C2)F)N=C1C3=CC=C(C=C3)C4=CC=CC=C4F)C(=O)O	Dihydroorotate dehydrogenase
5743	Dexamethasone	C[C@@H]1C[C@H]2[C@@H]3CCC4=CC(=O)C=C[C@@]4([C@]3([C@H](C[C@@]2([C@]1(C(=O)CO)O)C)O)F)C	Tumor necrosis factor;Integrin alpha-L
5754	Hydrocortisone	C[C@]12CCC(=O)C=C1CC[C@@H]3[C@@H]2[C@H](C[C@]4([C@H]3CC[C@@]4(C(=O)CO)O)C)O	Broad substrate specificity ATP-binding cassette transporter ABCG2
5755	Prednisolone	C[C@]12C[C@@H]([C@H]3[C@H]([C@@H]1CC[C@@]2(C(=O)CO)O)CCC4=CC(=O)C=C[C@]34C)O	Interleukin-6
5757	Estradiol	C[C@]12CC[C@H]3[C@H]([C@@H]1CC[C@@H]2O)CCC4=C3C=CC(=C4)O	Broad substrate specificity ATP-binding cassette transporter ABCG2
5793	D-Glucose	C([C@@H]1[C@H]([C@@H]([C@H](C(O1)O)O)O)O)O	Muscle glycogen phosphorylase
5833	Spironolactone	CC(=O)S[C@@H]1CC2=CC(=O)CC[C@@]2([C@@H]3[C@@H]1[C@@H]4CC[C@]5([C@]4(CC3)C)CCC(=O)O5)C	Glucocorticoid receptor;Mineralocorticoid receptor;Androgen Receptor;Cystic fibrosis transmembrane conductance regulator;Progesterone receptor;Estrogen receptor;Estradiol receptor beta
58557659	Upadacitinib	CC[C@@H]1CN(C[C@@H]1C2=CN=C3N2C4=C(NC=C4)N=C3)C(=O)NCC(F)(F)F	JAK1 (aa 866-1154);JAK3 (aa 781-1124);JAK2 (aa 831-1132)
5920	Liothyronine	C1=CC(=C(C=C1OC2=C(C=C(C=C2I)C[C@@H](C(=O)O)N)I)I)O	Peroxisome proliferator-activated receptor gamma;Prothrombin
5960	Aspartic acid	C([C@@H](C(=O)O)N)C(=O)O	Angiotensin-converting enzyme
5961	Glutamine	C(CC(=O)N)[C@@H](C(=O)O)N	Cytochrome P450 3A
5994	Progesterone	CC(=O)[C@H]1CC[C@@H]2[C@@]1(CC[C@H]3[C@H]2CCC4=CC(=O)CC[C@]34C)C	Broad substrate specificity ATP-binding cassette transporter ABCG2;Fatty acid-binding protein, intestinal
60606	Clopidogrel	COC(=O)[C@H](C1=CC=CC=C1Cl)N2CCC3=C(C2)C=CS3	Cytochrome P450 2B6
60700	Topotecan	CC[C@@]1(C2=C(COC1=O)C(=O)N3CC4=CC5=C(C=CC(=C5CN(C)C)O)N=C4C3=C2)O	Broad substrate specificity ATP-binding cassette transporter ABCG2;Hypoxia-inducible factor 1-alpha
60823	Atorvastatin	CC(C)C1=C(C(=C(N1CC[C@H](C[C@H](CC(=O)O)O)O)C2=CC=C(C=C2)F)C3=CC=CC=C3)C(=O)NC4=CC=CC=C4	Histone deacetylase 1
60846	Valsartan	CCCCC(=O)N(CC1=CC=C(C=C1)C2=CC=CC=C2C3=NNN=N3)[C@@H](C(C)C)C(=O)O	Type-1 angiotensin II receptor;Angiotensin-converting enzyme
60947	Tirofiban	CCCCS(=O)(=O)N[C@@H](CC1=CC=C(C=C1)OCCCCC2CCNCC2)C(=O)O	Prothrombin
60961	Adenosine	C1=NC(=C2C(=N1)N(C=N2)[C@H]3[C@@H]([C@@H]([C@H](O3)CO)O)O)N	Inosine-5'-monophosphate dehydrogenase 2
6099	Methylene Blue	CN(C)C1=CC2=C(C=C1)N=C3C=CC(=[N+](C)C)C=C3S2.[Cl-]	Glutathione reductase, mitochondrial
6167	Colchicine	CC(=O)N[C@H]1CCC2=CC(=C(C(=C2C3=CC=C(C(=O)C=C13)OC)OC)OC)OC	Histone deacetylase 1;Tubulin beta chain
6251	Mannitol	C([C@H]([C@H]([C@@H]([C@@H](CO)O)O)O)O)O	Broad substrate specificity ATP-binding cassette transporter ABCG2
6321424	Ivermectin B1a	CC[C@H](C)[C@@H]1[C@H](CC[C@@]2(O1)C[C@@H]3C[C@H](O2)C/C=C(/[C@H]([C@H](/C=C/C=C/4\\CO[C@H]5[C@@]4([C@@H](C=C([C@H]5O)C)C(=O)O3)O)C)O[C@H]6C[C@@H]([C@H]([C@@H](O6)C)O[C@H]7C[C@@H]([C@H]([C@@H](O7)C)O)OC)OC)\\C)C	Cytochrome P450 3A;Cytochrome P450 2C19;Cytochrome P450 2C9;Cytochrome P450 1A;Cytochrome P450 2D6;Cytochrome P450 2C8;Sarcoplasmic/endoplasmic reticulum calcium ATPase 1;Sarcoplasmic/endoplasmic reticulum calcium ATPase 2
6322	Arginine	C(C[C@@H](C(=O)O)N)CN=C(N)N	Angiotensin-converting enzyme;Nitric oxide synthase, inducible
637568	Dimethyl fumarate	COC(=O)/C=C/C(=O)OC	Kelch-like ECH-associated protein 1;NACHT, LRR and PYD domains-containing protein 3;Nuclear factor erythroid 2-related factor 2
644019	Cannabidiol	CCCCCC1=CC(=C(C(=C1)O)[C@@H]2C=C(CC[C@H]2C(=C)C)C)O	NACHT, LRR and PYD domains-containing protein 3
6441383	Calderol	C[C@H](CCCC(C)(C)O)[C@H]1CC[C@@H]\\2[C@@]1(CCC/C2=C\\C=C/3\\C[C@H](CCC3=C)O)C.O	Procathepsin L
65028	Oseltamivir	CCC(CC)O[C@@H]1C=C(C[C@@H]([C@H]1NC(=O)C)N)C(=O)OCC	Oligopeptide transporter small intestine isoform;Neuraminidase;Neuraminidase B;Neuraminidase A;Neuraminidase A (H274Y);Neuraminidase N1;Neuraminidase N3;Solute carrier family 15 member 1
65999	Telmisartan	CCCC1=NC2=C(N1CC3=CC=C(C=C3)C4=CC=CC=C4C(=O)O)C=C(C=C2C)C5=NC6=CC=CC=C6N5C	Peroxisome proliferator-activated receptor gamma;Type-1 angiotensin II receptor;Angiotensin-converting enzyme
6741	Methylprednisolone	C[C@H]1C[C@H]2[C@@H]3CC[C@@]([C@]3(C[C@@H]([C@@H]2[C@@]4(C1=CC(=O)C=C4)C)O)C)(C(=O)CO)O	Nuclear receptor subfamily 1 group I member 2
68234908	Telacebec	CCC1=C(N2C=C(C=CC2=N1)Cl)C(=O)NCC3=CC=C(C=C3)N4CCC(CC4)C5=CC=C(C=C5)OC(F)(F)F	Cytochrome P450 3A;Cytochrome P450 2C19;Cytochrome P450 2C9;Cytochrome P450 1A;Cytochrome P450 2D6
68827	Artemisinin	C[C@@H]1CC[C@H]2[C@H](C(=O)O[C@H]3[C@@]24[C@H]1CC[C@](O3)(OO4)C)C	Angiotensin-converting enzyme
6912404	Eritoran	CCCCCCCCCCCC(=O)CC(=O)N[C@@H]1[C@H]([C@@H]([C@H](O[C@@H]1OP(=O)(O)O)CO[C@H]2[C@@H]([C@H]([C@@H]([C@H](O2)COC)OP(=O)(O)O)OCC[C@@H](CCCCCCC)OC)NC(=O)CCCCCCCCC/C=C\\CCCCCC)O)OCCCCCCCCCC	Toll-like receptor 4
6918155	Ciclesonide	CC(C)C(=O)OCC(=O)[C@@]12[C@@H](C[C@@H]3[C@@]1(C[C@@H]([C@H]4[C@H]3CCC5=CC(=O)C=C[C@]45C)O)C)O[C@H](O2)C6CCCCC6	Replicase polyprotein 1ab
6918296	Dutasteride	C[C@]12CC[C@H]3[C@H]([C@@H]1CC[C@@H]2C(=O)NC4=C(C=CC(=C4)C(F)(F)F)C(F)(F)F)CC[C@@H]5[C@@]3(C=CC(=O)N5)C	Glycine receptor subunit alpha-1
6918493	Ambrisentan	CC1=CC(=NC(=N1)O[C@H](C(=O)O)C(C2=CC=CC=C2)(C3=CC=CC=C3)OC)C	Nuclear receptor subfamily 1 group I member 2;Endothelin-1 receptor;Potassium voltage-gated channel subfamily H member 2;Voltage-gated potassium channel subunit Kv4.3;Voltage-gated potassium channel beta subunit Mink/subunit Kv7.1;Calcium channel (Type L);EDNRB;Sodium channel protein type 5 subunit alpha
6918540	Dalcetrapib	CCC(CC)CC1(CCCCC1)C(=O)NC2=CC=CC=C2SC(=O)C(C)C	Cholesteryl ester transfer protein
71226662	Acalabrutinib	CC#CC(=O)N1CCC[C@H]1C2=NC(=C3N2C=CN=C3N)C4=CC=C(C=C4)C(=O)NC5=CC=CC=N5	Tyrosine-protein kinase TEC;Tyrosine-protein kinase ITK/TSK;Epidermal growth factor receptor;Tyrosine-protein kinase BTK;Tyrosine-protein kinase Lyn;Tyrosine-protein kinase Lck;Proto-oncogene tyrosine-protein kinase Src;Tyrosine-protein kinase Fyn;Protein cereblon/Tyrosine-protein kinase SRC;Tyrosine-protein kinase TXK
71301	Nebivolol	C1CC2=C(C=CC(=C2)F)OC1C(CNCC(C3CCC4=C(O3)C=CC(=C4)F)O)O	Potassium voltage-gated channel subfamily H member 2;Voltage-gated potassium channel subunit Kv4.3;Voltage-gated potassium channel beta subunit Mink/subunit Kv7.1;Calcium channel (Type L);Sodium channel protein type 5 subunit alpha;5-hydroxytryptamine receptor 1A
71616	Voriconazole	C[C@@H](C1=NC=NC=C1F)[C@](CN2C=NC=N2)(C3=C(C=C(C=C3)F)F)O	Potassium voltage-gated channel subfamily H member 2;Cytochrome P450 3A;Cytochrome P450 2C19;Cytochrome P450 2C9
72734520	Abivertinib	CN1CCN(CC1)C2=C(C=C(C=C2)NC3=NC4=C(C=CN4)C(=N3)OC5=CC=CC(=C5)NC(=O)C=C)F	Tyrosine-protein kinase JAK2;Tyrosine-protein kinase JAK1;Tyrosine-protein kinase JAK3;Tyrosine-protein kinase BTK
73078	Tetrandrine	CN1CCC2=CC(=C3C=C2[C@@H]1CC4=CC=C(C=C4)OC5=C(C=CC(=C5)C[C@H]6C7=C(O3)C(=C(C=C7CCN6C)OC)OC)OC)OC	Replicase polyprotein 1ab
84029	Clarithromycin	CC[C@@H]1[C@@]([C@@H]([C@H](C(=O)[C@@H](C[C@@]([C@@H]([C@H]([C@@H]([C@H](C(=O)O1)C)O[C@H]2C[C@@]([C@H]([C@@H](O2)C)O)(C)OC)C)O[C@H]3[C@@H]([C@H](C[C@H](O3)C)N(C)C)O)(C)OC)C)C)O)(C)O	Potassium voltage-gated channel subfamily H member 2;Solute carrier organic anion transporter family member 1B1;Solute carrier organic anion transporter family member 1B3
86291496	Zunsemetinib	CC1=CC(=C(C(=O)N1C2=CC(=NC=C2C)C3=NC(=NC=C3)C(C)(C)O)Cl)OCC4=C(C=C(C=N4)F)F	MAP kinase-activated protein kinase 2;MAP kinase-activated protein kinase 5
89594	Nicotine	CN1CCC[C@H]1C2=CN=CC=C2	Neuronal acetylcholine receptor subunit alpha3;Neuronal acetylcholine receptor subunit beta-4;Neuronal acetylcholine receptor subunit alpha-4;Neuronal acetylcholine receptor subunit alpha-2;Cholinergic, Nicotinic Alpha3Beta2;Cytochrome P450 2A13;Cytochrome P450 2A6;Neuronal acetylcholine receptor subunit alpha-7;Acetylcholine receptor subunit alpha;Acetylcholine receptor subunit beta;Acetylcholin…
896	Melatonin	CC(=O)NCCC1=CNC2=C1C=C(C=C2)OC	Sigma non-opioid intracellular receptor 1;Glucocorticoid receptor;C-C chemokine receptor type 5;Cathepsin G;Mitogen-activated protein kinase 14;Type-2 angiotensin II receptor;Prostaglandin G/H synthase 2;Caspase-1;Spike glycoprotein (Severe acute respiratory syndrome-related;Endothelin-1 receptor;Prostaglandin G/H synthase 1;Peroxisome proliferator-activated receptor alpha;Delta-type opioid recep…
92722	Argatroban	C[C@@H]1CCN([C@H](C1)C(=O)O)C(=O)[C@H](CCCN=C(N)N)NS(=O)(=O)C2=CC=CC3=C2NCC(C3)C	Prothrombin;Plasminogen
92727	Lopinavir	CC1=C(C(=CC=C1)C)OCC(=O)N[C@@H](CC2=CC=CC=C2)[C@H](C[C@H](CC3=CC=CC=C3)NC(=O)[C@H](C(C)C)N4CCCNC4=O)O	Cytochrome P450 3A;3C-like proteinase;HIV-1 Protease;HIV-1 protease;HIV-1 Protease AE-P;HIV-1 Protease AE-P Mutant (F82V);HIV-1 Protease Mutant M2 (D30N, L63P, N88D);HIV-1 Protease AE Mutant (V82F);HIV-1 Protease B Subtype;HIV-1 Protease B Subtype Mutant (V82F);HIV-1 Protease Mutant M3 (L10I, L63P, A71V, G73S, I84V, L90M);HIV-1 Protease Mutant M1 (L10I, G48V, I54V, L63P, V82A);HIV-1 Protease AE;H…
936	Nicotinamide	C1=CC(=CN=C1)C(=O)N	Sigma non-opioid intracellular receptor 1;Glucocorticoid receptor;C-C chemokine receptor type 5;Cathepsin G;Mitogen-activated protein kinase 14;Type-2 angiotensin II receptor;Prostaglandin G/H synthase 2;Caspase-1;Endothelin-1 receptor;Prostaglandin G/H synthase 1;Delta-type opioid receptor;Mu-type opioid receptor;NAD-dependent protein deacetylase sirtuin-3, mitochondrial;NAD-dependent protein de…
969516	Curcumin	COC1=C(C=CC(=C1)/C=C/C(=O)CC(=O)/C=C/C2=CC(=C(C=C2)O)OC)O	Nuclear factor erythroid 2-related factor 2;Thioredoxin reductase 2, mitochondrial;Aminopeptidase N
9750	Citrulline	C(C[C@@H](C(=O)O)N)CNC(=O)N	Dimethylarginine dimethylaminohydrolase 1
9804984	butyl (3-(4-((1H-imidazol-1-yl)methyl)phenyl)-5-isobutylthiophen-2-yl)sulfonylcarbamate	CCCCOC(=O)NS(=O)(=O)C1=C(C=C(S1)CC(C)C)C2=CC=C(C=C2)CN3C=CN=C3	Angiotensin II receptor
9820008	Vidofludimus	COC1=CC=CC(=C1)C2=CC(=C(C=C2)NC(=O)C3=C(CCC3)C(=O)O)F	Dihydroorotate dehydrogenase
9871419	Ticagrelor	CCCSC1=NC(=C2C(=N1)N(N=N2)[C@@H]3C[C@@H]([C@H]([C@H]3O)O)OCCO)N[C@@H]4C[C@H]4C5=CC(=C(C=C5)F)F	Purinergic receptor P2Y12
9875401	Rivaroxaban	C1COCC(=O)N1C2=CC=C(C=C2)N3C[C@@H](OC3=O)CNC(=O)C4=CC=C(S4)Cl	Coagulation factor X;Matriptase
9887712	Dapagliflozin	CCOC1=CC=C(C=C1)CC2=C(C=CC(=C2)[C@H]3[C@@H]([C@H]([C@@H]([C@H](O3)CO)O)O)O)Cl	Sodium/glucose cotransporter 2;Sodium/glucose cotransporter 1
9926791	Tofacitinib	C[C@@H]1CCN(C[C@@H]1N(C)C2=NC=NC3=C2C=CN3)C(=O)CC#N	S-adenosylmethionine synthase isoform type-2;ATP-dependent RNA helicase DDX1
9966051	Vortioxetine	CC1=CC(=C(C=C1)SC2=CC=CC=C2N3CCNCC3)C	5-hydroxytryptamine receptor 1B;Sodium-dependent serotonin transporter;5-hydroxytryptamine receptor 7;Beta-2 adrenergic receptor;5-hydroxytryptamine receptor 3A;5-hydroxytryptamine receptor 1A

## Sheet: S2
Table S2 Drug and compound data for prediction
cid	smiles	target
16090559	CCCC[C@@H](C#N)n1cc(nn1)[C@@](C)(NC(=O)c1ccccc1)C(C)C	Cathepsin B;Procathepsin L
16090560	CCCC[C@@H](C#N)n1cc(nn1)[C@@](C)(NC(=O)c1ccsc1)C(C)C	Cathepsin B;Procathepsin L
16090561	CCCC[C@@H](C#N)n1cc(nn1)[C@@](C)(NC(=O)c1ccccc1)C1CCCCC1	Cathepsin B;Procathepsin L
16090562	CCCC[C@@H](C#N)n1cc(nn1)[C@@](C)(NC(=O)c1ccsc1)C1CCCCC1	Cathepsin B;Procathepsin L
16090563	CCCC[C@@H](C#N)n1cc(nn1)[C@@](C)(NC(=O)c1ccsc1)C1CC[C@H](C)CC1	Cathepsin B;Procathepsin L
11565199	Fc1ccc(c(F)c1F)-c1ccccc1OCC=O	Cathepsin B;Procathepsin L
16720327	CCCc1ccc(c(F)c1F)-c1ccccc1OCC=O	Cathepsin B;Procathepsin L
16720100	CC(C)Cc1ccc(c(F)c1F)-c1ccccc1OCC=O	Cathepsin B;Procathepsin L
9913088	CC(C)C[C@H](N[C@@H](c1ccc(cc1)-c1ccc(cc1)S(C)(=O)=O)C(F)(F)F)C(=O)NCC#N	Cathepsin B;Procathepsin L
11283555	CC(C)C[C@H](N[C@@H](c1ccc(cc1)-c1ccc(cc1)S(C)(=O)=O)C(F)(F)F)C(=O)NC1(CC1)C#N	Cathepsin B;Procathepsin L
23648277	CS(=O)(=O)C[C@H](N[C@@H](c1ccc(Br)cc1)C(F)(F)F)C(=O)NC1(CC1)C#N	Cathepsin B;Procathepsin L
23648278	CSC[C@H](N[C@@H](c1ccc(Br)cc1)C(F)(F)F)C(=O)NC1(CC1)C#N	Cathepsin B;Procathepsin L
23648279	CS(=O)C[C@H](N[C@@H](c1ccc(Br)cc1)C(F)(F)F)C(=O)NC1(CC1)C#N	Cathepsin B;Procathepsin L
23648280	CS(=O)(=O)C[C@H](N[C@@H](c1ccc(cc1)-c1ccc(F)cc1)C(F)(F)F)C(=O)NC1(CC1)C#N	Cathepsin B;Procathepsin L
23626706	CS(=O)(=O)C[C@H](N[C@@H](c1ccc(F)cc1)C(F)(F)F)C(=O)NC1(CC1)C#N	Cathepsin B;Procathepsin L
23648281	CS(=O)C[C@H](N[C@@H](c1ccc(F)cc1)C(F)(F)F)C(=O)NC1(CC1)C#N	Cathepsin B;Procathepsin L
23648282	CS(=O)(=O)C[C@H](N[C@@H](c1cccc(F)c1)C(F)(F)F)C(=O)NC1(CC1)C#N	Cathepsin B;Procathepsin L
23648283	CS(=O)(=O)C[C@H](N[C@@H](c1ccccc1)C(F)(F)F)C(=O)NC1(CC1)C#N	Cathepsin B;Procathepsin L
11857300	CC(C)CS(=O)(=O)C[C@H](N[C@@H](c1ccc(F)cc1)C(F)(F)F)C(=O)NC1(CC1)C#N	Cathepsin B;Procathepsin L
11453155	FC(F)(F)[C@@H](N[C@@H](CS(=O)(=O)CC1CC1)C(=O)NC1(CC1)C#N)c1ccccc1	Cathepsin B;Procathepsin L
11351327	Fc1ccc(cc1)[C@H](N[C@@H](CS(=O)(=O)CC1CC1)C(=O)NC1(CC1)C#N)C(F)(F)F	Cathepsin B;Procathepsin L
23648284	Fc1ccc(CS(=O)(=O)C[C@H](N[C@@H](c2ccccc2)C(F)(F)F)C(=O)NC2(CC2)C#N)cc1	Cathepsin B;Procathepsin L
23648285	Fc1cccc(CS(=O)(=O)C[C@H](N[C@@H](c2ccccc2)C(F)(F)F)C(=O)NC2(CC2)C#N)c1F	Cathepsin B;Procathepsin L
23648286	Fc1ccc(cc1)[C@H](N[C@@H](CS(=O)(=O)Cc1cccc(F)c1F)C(=O)NC1(CC1)C#N)C(F)(F)F	Cathepsin B;Procathepsin L
11857594	Fc1ccc(cc1)[C@H](N[C@@H](CS(=O)(=O)Cc1c(Cl)cccc1Cl)C(=O)NC1(CC1)C#N)C(F)(F)F	Cathepsin B;Procathepsin L
23648287	Fc1ccc(cc1)[C@H](N[C@@H](CS(=O)(=O)Cc1ccccc1-c1ccccc1)C(=O)NC1(CC1)C#N)C(F)(F)F	Cathepsin B;Procathepsin L
23648288	CC(C)(c1ccc(F)cc1)S(=O)(=O)C[C@H](N[C@@H](c1ccc(F)cc1)C(F)(F)F)C(=O)NC1(CC1)C#N	Cathepsin B;Procathepsin L
23648289	Fc1ccc(cc1)[C@H](N[C@@H](CS(=O)(=O)c1ccc(F)cc1)C(=O)NC1(CC1)C#N)C(F)(F)F	Cathepsin B;Procathepsin L
23648290	FC(F)(F)[C@@H](N[C@@H](CS(=O)(=O)c1ccc(Br)cc1)C(=O)NC1(CC1)C#N)c1ccccc1	Cathepsin B;Procathepsin L
23648291	FC(F)(F)[C@@H](N[C@@H](CS(=O)(=O)c1cccc(Br)c1)C(=O)NC1(CC1)C#N)c1ccccc1	Cathepsin B;Procathepsin L
23648292	FC(F)(F)[C@@H](N[C@@H](CS(=O)(=O)c1nccs1)C(=O)NC1(CC1)C#N)c1ccccc1	Cathepsin B;Procathepsin L
23648293	FC(F)(F)[C@@H](N[C@@H](CS(=O)(=O)c1nc2ccccc2s1)C(=O)NC1(CC1)C#N)c1ccccc1	Cathepsin B;Procathepsin L
23648294	FC(F)(F)[C@@H](N[C@@H](CS(=O)(=O)c1ccc(Cl)c(Cl)c1)C(=O)NC1(CC1)C#N)c1ccccc1	Cathepsin B;Procathepsin L
23648295	Fc1ccc(cc1)[C@H](N[C@@H](CS(=O)(=O)c1ccc(Cl)c(Cl)c1)C(=O)NC1(CC1)C#N)C(F)(F)F	Cathepsin B;Procathepsin L
23648296	CC(C)C[C@@H](NC(=O)N1CCOCC1)C(=O)N[C@H](CCc1ccccc1)C=CS(=O)(=O)c1ccccc1	Cathepsin B;Procathepsin L
11656060	CC(C)C[C@H](N[C@@H](c1ccc(cc1)-c1ccc(cc1)N1CCNCC1)C(F)(F)F)C(=O)NCC#N	Cathepsin B;Procathepsin L
23648297	CC(C)C[C@H](NCC(F)(F)F)C(=O)NCC#N	Cathepsin B;Procathepsin L
23648298	CCCC[C@H](N[C@@H](CC(C)C)C(=O)NCC#N)C(F)(F)F	Cathepsin B;Procathepsin L
23648299	CC(C)C[C@H](N[C@@H](c1ccccc1)C(F)(F)F)C(=O)NCC#N	Cathepsin B;Procathepsin L
10237771	CC(C)C[C@H](N[C@@H](c1ccc(Br)cc1)C(F)(F)F)C(=O)NCC#N	Cathepsin B;Procathepsin L
23648300	CC(C)C[C@H](N[C@@H](c1ccc(cc1)-c1ccccc1)C(F)(F)F)C(=O)NCC#N	Cathepsin B;Procathepsin L
10216510	CC(C)C[C@H](N[C@@H](c1ccc(cc1)-c1ccccc1F)C(F)(F)F)C(=O)NCC#N	Cathepsin B;Procathepsin L
10216511	CC(C)C[C@H](N[C@@H](c1ccc(cc1)-c1cccc(F)c1)C(F)(F)F)C(=O)NCC#N	Cathepsin B;Procathepsin L
10194634	CC(C)C[C@H](N[C@@H](c1ccc(cc1)-c1ccc(F)cc1)C(F)(F)F)C(=O)NCC#N	Cathepsin B;Procathepsin L
10288162	CC(C)C[C@H](N[C@@H](c1ccc(cc1)-c1ccc(F)c(F)c1)C(F)(F)F)C(=O)NCC#N	Cathepsin B;Procathepsin L
10288163	CC(C)C[C@H](N[C@@H](c1ccc(cc1)-c1cc(F)cc(F)c1)C(F)(F)F)C(=O)NCC#N	Cathepsin B;Procathepsin L
23648301	CC(C)C[C@H](N[C@@H](c1ccc(cc1)-c1ccc(C)cc1)C(F)(F)F)C(=O)NCC#N	Cathepsin B;Procathepsin L
23648302	COc1ccc(cc1)-c1ccc(cc1)[C@H](N[C@@H](CC(C)C)C(=O)NCC#N)C(F)(F)F	Cathepsin B;Procathepsin L
10127183	CC(C)C[C@H](N[C@@H](c1ccc(cc1)-c1ccc(cc1)C#N)C(F)(F)F)C(=O)NCC#N	Cathepsin B;Procathepsin L
10173731	CSc1ccc(cc1)-c1ccc(cc1)[C@H](N[C@@H](CC(C)C)C(=O)NCC#N)C(F)(F)F	Cathepsin B;Procathepsin L
10238903	CC(C)C[C@H](N[C@@H](c1ccc(cc1)-c1ccc(cc1)S(N)(=O)=O)C(F)(F)F)C(=O)NCC#N	Cathepsin B;Procathepsin L
23648303	CC(C)C[C@H](N[C@@H](c1ccc(cc1)-c1cccc(c1)S(C)(=O)=O)C(F)(F)F)C(=O)NCC#N	Cathepsin B;Procathepsin L
23648304	CC(C)C[C@H](N[C@@H](c1ccc(Oc2ccccc2)cc1)C(F)(F)F)C(=O)NCC#N	Cathepsin B;Procathepsin L
23648305	CC(C)C[C@H](N[C@@H](c1ccc(cc1)C(=O)c1ccccc1)C(F)(F)F)C(=O)NCC#N	Cathepsin B;Procathepsin L
10194354	CC(C)C[C@H](N[C@@H](c1ccc(cc1)-c1ccncc1)C(F)(F)F)C(=O)NCC#N	Cathepsin B;Procathepsin L
10150891	CC(C)C[C@H](N[C@@H](c1ccc(cc1)-c1ccsc1)C(F)(F)F)C(=O)NCC#N	Cathepsin B;Procathepsin L
10194447	CC(C)C[C@H](N[C@@H](c1ccc(cc1)-c1nccs1)C(F)(F)F)C(=O)NCC#N	Cathepsin B;Procathepsin L
23648306	CC(C)C[C@H](N[C@@H](c1ccc(cc1)-c1nc(C)no1)C(F)(F)F)C(=O)NCC#N	Cathepsin B;Procathepsin L
10216231	CC(C)C[C@H](N[C@@H](c1ccc(cc1)-c1ncccn1)C(F)(F)F)C(=O)NCC#N	Cathepsin B;Procathepsin L
23648307	CC(C)C[C@H](N[C@@H](c1ccc(cc1)-c1cccc2[nH]cnc12)C(F)(F)F)C(=O)NCC#N	Cathepsin B;Procathepsin L
23648308	CC(C)C[C@H](N[C@@H](c1ccc(cc1)-c1ccc(cc1)-c1ccc(cc1)S(C)(=O)=O)C(F)(F)F)C(=O)NCC#N	Cathepsin B;Procathepsin L
23648309	CC(C)C[C@H](N[C@@H](c1ccc(cc1)-c1ccc(cc1)-c1ccncc1)C(F)(F)F)C(=O)NCC#N	Cathepsin B;Procathepsin L
5287468	CC(C)C[C@H](NC(=O)c1cc2ccccc2o1)C(=O)N[C@H]1CCCN(CC1=O)S(=O)(=O)c1ccccn1	Cathepsin B;Procathepsin L
10165785	CC(C)C[C@H](NC(=O)c1cc2ccccc2o1)C(=O)N[C@H]1[C@@H](C)CCN(CC1=O)S(=O)(=O)c1ccccn1	Cathepsin B;Procathepsin L
10187189	CC(C)C[C@H](NC(=O)c1cc2ccccc2o1)C(=O)N[C@H]1[C@H](C)CCN(CC1=O)S(=O)(=O)c1ccccn1	Cathepsin B;Procathepsin L
10165786	CC(C)C[C@H](NC(=O)c1cc2ccccc2o1)C(=O)N[C@@H]1[C@@H](C)CCN(CC1=O)S(=O)(=O)c1ccccn1	Cathepsin B;Procathepsin L
10187190	CC(C)C[C@H](NC(=O)c1cc2ccccc2o1)C(=O)N[C@@H]1[C@H](C)CCN(CC1=O)S(=O)(=O)c1ccccn1	Cathepsin B;Procathepsin L
6918602	CC(C)C[C@H](NC(=O)c1cc2ccccc2o1)C(=O)N[C@H]1CC[C@@H](C)N(CC1=O)S(=O)(=O)c1ccccn1	Cathepsin B;Procathepsin L
10673009	CC(C)C[C@H](NC(=O)c1cc2ccccc2o1)C(=O)N[C@@H](C)C(=O)CNS(=O)(=O)c1ccccn1	Cathepsin B
10231379	CCCC[C@H](NC(=O)O[C@H](Cn1ccc(n1)-c1ccc(cc1)C(F)(F)F)C(C)(C)C)C(=O)C(=O)Nc1ccn[nH]1	Cathepsin B;Procathepsin L
23648430	C[C@H](NC(=O)O[C@H](Cn1ccc(n1)-c1ccc(cc1)C(F)(F)F)C(C)(C)C)C(=O)CNS(=O)(=O)c1ccccn1	Cathepsin B;Procathepsin L
23648431	CCCC[C@H](NC(=O)O[C@H](Cn1ccc(n1)-c1ccc(cc1)C(F)(F)F)C(C)(C)C)C(=O)CNS(=O)(=O)c1ccccn1	Cathepsin B;Procathepsin L
23648434	CCCC[C@H](NC(=O)O[C@H](Cn1cnc(c1)-c1ccc(cc1)C(F)(F)F)C(C)(C)C)C(=O)CNS(=O)(=O)c1ccccn1	Cathepsin B;Procathepsin L
23648435	CCCC[C@H](NC(=O)O[C@H](Cn1cc(cn1)-c1ccc(cc1)C(F)(F)F)C(C)(C)C)C(=O)CNS(=O)(=O)c1ccccn1	Cathepsin B;Procathepsin L
16655063	CCCC[C@H](NC(=O)O[C@H](Cn1ccc(n1)-c1ccncc1)C(C)(C)C)C(=O)CNS(=O)(=O)c1ccccn1	Cathepsin B;Procathepsin L
23648436	CCCC[C@H](NC(=O)O[C@H](Cn1ccc(n1)-c1cccnc1)C(C)(C)C)C(=O)CNS(=O)(=O)c1ccccn1	Cathepsin B;Procathepsin L
23648437	C[C@H](NC(=O)O[C@H](Cn1cnc2cc(Cl)c(Cl)cc12)C(C)(C)C)C(=O)CNS(=O)(=O)c1ccccn1	Cathepsin B;Procathepsin L
23648438	CCCC[C@H](NC(=O)O[C@H](Cn1cnc2cc(Cl)c(Cl)cc12)C(C)(C)C)C(=O)CNS(=O)(=O)c1ccccn1	Cathepsin B;Procathepsin L
23648440	CCCC[C@H](NC(=O)O[C@H](Cn1ccc(n1)-c1ccc(cc1)C(F)(F)F)C(C)(C)C)C(=O)CNc1cccc(F)n1	Cathepsin B;Procathepsin L
23648441	COCC(=O)[C@H](C)NC(=O)[C@H](CC(C)C)NC(=O)OCc1ccccc1	Cathepsin B;Procathepsin L
10593841	CC(C)C[C@H](NC(=O)OCc1ccccc1)C(=O)NC1COCC1=O	Cathepsin B;Procathepsin L
10690022	CC(C)C[C@H](NC(=O)OCc1ccccc1)C(=O)NC1CCOCC1=O	Cathepsin B;Procathepsin L
10569603	CC(C)C[C@H](NC(=O)OCc1ccccc1)C(=O)NC1CCCC1=O	Cathepsin B;Procathepsin L
10832380	CC(C)C[C@H](NC(=O)OCc1ccccc1)C(=O)NC1CCCCC1=O	Cathepsin B;Procathepsin L
10499322	CC(C)C[C@H](NC(=O)c1ccc2ccccc2n1)C(=O)NC1COCC1=O	Cathepsin B;Procathepsin L
10507714	CC(C)C[C@H](NC(=O)OCc1ccccc1)C(=O)NC1CN(CC1=O)C(=O)[C@H](CC(C)C)NC(=O)OCc1ccccc1	Cathepsin B;Procathepsin L
10793962	CC(C)C[C@H](N(C)C(=O)OCc1ccccc1)C(=O)NC1CN(CC1=O)C(=O)[C@H](CC(C)C)N(C)C(=O)OCc1ccccc1	Cathepsin B;Procathepsin L
10698950	CC(C)C[C@H](NC(=O)OCc1ccccc1)C(=O)NC1CCN(CC1=O)C(=O)[C@H](CC(C)C)NC(=O)OCc1ccccc1	Cathepsin B;Procathepsin L
91895928	C[NH2+][C@@H](CC(C)C)C(=O)N1CC(NC(=O)[C@H](CC(C)C)NC(=O)OCc2ccccc2)C(=O)C1	Cathepsin B;Procathepsin L
10722309	CC(C)C[C@@H](CN1CC(NC(=O)[C@H](CC(C)C)NC(=O)c2ccc3cccnc3c2)C(=O)C1)NC(=O)OCc1ccccc1	Cathepsin B
9912381	CN1CCN(CC1)c1nc(cs1)-c1ccc(cc1)C(=O)NC1(CCCCC1)C(=O)NCC#N	Cathepsin B;Procathepsin L
10201696	CCCN1CCN(CC1)c1ccc(cc1)C(=O)NC1(CCCCC1)C(=O)NCC#N	Cathepsin B;Cathepsin D;Procathepsin L
9908450	CC(C)C[C@@H](C(=O)NCC#N)c1cccc(c1)-c1ccc(cc1)N1CCNCC1	Cathepsin B;Procathepsin L
10161284	O=C(NC1(CCCCC1)C(=O)NCC#N)c1ccc(cc1)-c1csc(n1)N1CCOCC1	Cathepsin B;Procathepsin L
11501571	O=C(NC1(CCCCC1)C(=O)NCC#N)c1ccc(cc1)N1CCOCC1	Cathepsin B;Procathepsin L
9948720	O=C(NCC#N)[C@H](CC1CCCCC1)NC(=O)c1ccccc1	Cathepsin B;Procathepsin L
23648448	CC(C)C[C@H](NC(=O)c1ccccc1)C(=O)NCC#N	Cathepsin B;Procathepsin L
9815041	CC(C)CC(C(=O)NCC#N)c1cccc(c1)-c1ccccc1	Cathepsin B;Procathepsin L
18628679	CC(C)CC(C(=O)NCC#N)c1ccc(cc1)-c1ccccc1	Cathepsin B;Procathepsin L
11012257	CC(C)CC(C(=O)NCC#N)c1cncc(c1)-c1ccccc1	Cathepsin B;Procathepsin L
11034349	CC(C)CC(C(=O)NCC#N)c1csc(n1)-c1ccccc1	Cathepsin B;Procathepsin L
23648449	CC(C)CC(C(=O)NCC#N)c1cccc(c1)-c1ccc(cc1)C(N)=O	Cathepsin B;Procathepsin L
18628717	CC(C)CC(C(=O)NCC#N)c1cccc(c1)-c1ccc(cc1)S(C)(=O)=O	Cathepsin B;Procathepsin L
11003277	CC(C)C[C@@H](C(=O)NCC#N)c1cccc(c1)-c1ccc(cc1)-c1nnn[nH]1	Cathepsin B;Procathepsin L
11014664	CC(C)CC(C(=O)NCC#N)c1cccc(c1)-c1ccc(cc1)N1CCOCC1	Cathepsin B;Procathepsin L
10992823	CC(C)CC(C(=O)NCC#N)c1cccc(c1)-c1cccc(c1)N1CCOCC1	Cathepsin B;Procathepsin L
11132938	CC(C)CC(C(=O)NCC#N)c1cccc(c1)-c1ccccc1N1CCOCC1	Cathepsin B;Procathepsin L
10902914	CC(C)CC(C(=O)NCC#N)c1cccc(c1)-c1cncnc1	Cathepsin B;Procathepsin L
10924832	CC(C)CC(C(=O)NCC#N)c1cccc(c1)-c1ccccn1	Cathepsin B;Procathepsin L
10979734	CC(C)CC(C(=O)NCC#N)c1cccc(c1)-c1cccnc1	Cathepsin B;Procathepsin L
10957784	CC(C)CC(C(=O)NCC#N)c1cccc(c1)-c1ccncc1	Cathepsin B;Procathepsin L
11731743	CC(C)C[C@@H](C(=O)NCC#N)c1cccc(c1)-c1ccc(cc1)-c1ccncc1	Cathepsin B;Procathepsin L
10893343	CC(C)CC(C(=O)NCC#N)c1cccc(c1)-c1ccc2cc[nH]c2c1	Cathepsin B;Procathepsin L
10154619	CC(C)CC(C(=O)NCC#N)c1cccc(c1)-c1ccc2[nH]ccc2c1	Cathepsin B;Procathepsin L
11760958	CC(C)CC(C(=O)NCC#N)c1cccc(c1)-c1cccc(c1)N1CCNCC1	Cathepsin B;Procathepsin L
11132919	CC(C)CC(C(=O)NCC#N)c1cccc(c1)-c1ccccc1N1CCNCC1	Cathepsin B;Procathepsin L
10200425	CC(C)CC(C(=O)NCC#N)c1cccc(c1)-c1ccc(cc1)N1CCNCC1	Cathepsin B;Procathepsin L
11811557	CC(C)CC(C(=O)NCC#N)c1cccc(c1)-c1ccc(cc1)N1CCN(C)CC1	Cathepsin B;Procathepsin L
10862359	CC(C)C[C@@H](C(=O)NCC#N)c1cccc(c1)-c1ccc(cc1)N1CCN(C)CC1	Cathepsin B;Procathepsin L
10271564	CC(C)CC(C(=O)NCC#N)c1cccc(c1)-c1ccc(cc1)C1=CCNCC1	Cathepsin B;Procathepsin L
18628693	CC(C)CC(C(=O)NCC#N)c1cccc(c1)-c1ccc(cc1)C1CCNCC1	Cathepsin B;Procathepsin L
11069737	CC(C)C[C@@H](C(=O)NCC#N)c1cccc(c1)-c1ccc(cc1)C12CCN(CC1)CC2	Cathepsin B;Procathepsin L
11134729	CC(C)C[C@@H](C(=O)NCC#N)c1cccc(c1)-c1ccc(cc1)N1CCN(CC1)C(=O)OC(C)(C)C	Cathepsin B;Procathepsin L
10863233	CC(C)C[C@@H](C(=O)NCC#N)c1cccc(c1)-c1ccc(cc1)N1CCN(CC(C)=O)CC1	Cathepsin B;Procathepsin L
11070333	CC(C)C[C@@H](C(=O)NCC#N)c1cccc(c1)-c1ccc(cc1)N1CCN(CC1)C(C)(C)C	Cathepsin B;Procathepsin L
10873760	CC(C)C[C@@H](C(=O)NCC#N)c1cccc(c1)-c1ccc(cc1)N1CCN(CCO)CC1	Cathepsin B;Procathepsin L
10928675	CC(C)C[C@@H](C(=O)NCC#N)c1cccc(c1)-c1ccc(cc1)N1CCN(CC(C)(C)O)CC1	Cathepsin B;Procathepsin L
11826677	CC(C)C[C@@H](C(=O)NCC#N)c1cccc(c1)-c1ccc(cc1)N1CCN(CC(C)(C)N)CC1	Cathepsin B;Procathepsin L
11824245	CN1CCN(CC1)c1ccc(cc1)-c1cccc(CC(=O)NCC#N)c1	Cathepsin B;Procathepsin L
10972182	CN1CCN(CC1)c1ccc(cc1)-c1cccc(c1)C(Cc1ccccc1)C(=O)NCC#N	Cathepsin B;Procathepsin L
10971179	CCCC(C(=O)NCC#N)c1cccc(c1)-c1ccc(cc1)N1CCN(C)CC1	Cathepsin B;Procathepsin L
10905508	CN1CCN(CC1)c1ccc(cc1)-c1cccc(c1)C(CC1CC1)C(=O)NCC#N	Cathepsin B;Procathepsin L
10938664	CC[C@H](C)CC(C(=O)NCC#N)c1cccc(c1)-c1ccc(cc1)N1CCN(C)CC1	Cathepsin B;Procathepsin L
10993428	CN1CCN(CC1)c1ccc(cc1)-c1cccc(c1)C(CC1CCC1)C(=O)NCC#N	Cathepsin B;Procathepsin L
44224113	Clc1cccc(C[C@H](NC(=O)c2ccccc2)C(=O)NCC#N)c1	Cathepsin B
44224114	Clc1cccc(C[C@H](NC(=O)C2CCCCC2)C(=O)NCC#N)c1	Cathepsin B
44224115	Clc1cccc(C[C@H](NC(=O)C2=CCCCC2)C(=O)NCC#N)c1	Cathepsin B
44224116	Clc1cccc(C[C@H](NC(=O)C2CCCCCC2)C(=O)NCC#N)c1	Cathepsin B
44224117	Cc1ccc(cc1)C(=O)N[C@@H](Cc1cccc(Cl)c1)C(=O)NCC#N	Cathepsin B
44224118	Cc1cccc(c1)C(=O)N[C@@H](Cc1cccc(Cl)c1)C(=O)NCC#N	Cathepsin B
44224119	Cc1ccccc1C(=O)N[C@@H](Cc1cccc(Cl)c1)C(=O)NCC#N	Cathepsin B
44224120	Clc1cccc(C[C@H](NC(=O)c2cccc(Cl)c2)C(=O)NCC#N)c1	Cathepsin B
44224121	Cc1ccc(C)c(c1)C(=O)N[C@@H](Cc1cccc(Cl)c1)C(=O)NCC#N	Cathepsin B
44224122	Cc1cccc(C(=O)N[C@@H](Cc2cccc(Cl)c2)C(=O)NCC#N)c1C	Cathepsin B
44224123	Cc1cc(C)cc(c1)C(=O)N[C@@H](Cc1cccc(Cl)c1)C(=O)NCC#N	Cathepsin B
44224124	Clc1cccc(C[C@H](NC(=O)c2cccc3ccccc23)C(=O)NCC#N)c1	Cathepsin B
44224125	Clc1cccc(C[C@H](NC(=O)c2cccc3CCCCc23)C(=O)NCC#N)c1	Cathepsin B
44224126	Clc1cccc(C[C@H](NC(=O)c2ccnc3ccccc23)C(=O)NCC#N)c1	Cathepsin B
44224127	Cc1ccc2cc(C)cc(C(=O)N[C@@H](Cc3cccc(Cl)c3)C(=O)NCC#N)c2c1	Cathepsin B
44224128	Cc1nn(C)cc1C(=O)N[C@@H](Cc1cccc(Cl)c1)C(=O)NCC#N	Cathepsin B
44224129	Cc1cc(C(=O)N[C@@H](Cc2cccc(Cl)c2)C(=O)NCC#N)n(C)n1	Cathepsin B
44224130	Cc1nc(C(=O)N[C@@H](Cc2cccc(Cl)c2)C(=O)NCC#N)c(C)o1	Cathepsin B
44224131	Cc1nc(C)c(s1)C(=O)N[C@@H](Cc1cccc(Cl)c1)C(=O)NCC#N	Cathepsin B
44224132	Cc1cc(C(=O)N[C@@H](Cc2cccc(Cl)c2)C(=O)NCC#N)c(C)s1	Cathepsin B
44224133	CCc1cc(C(=O)N[C@@H](Cc2cccc(Cl)c2)C(=O)NCC#N)n(C)n1	Cathepsin B
44224134	CC(C)c1cc(C(=O)N[C@@H](Cc2cccc(Cl)c2)C(=O)NCC#N)n(C)n1	Cathepsin B
44224135	Cn1nc(cc1C(=O)N[C@@H](Cc1cccc(Cl)c1)C(=O)NCC#N)C(C)(C)C	Cathepsin B
44224136	Cc1cccc(C[C@H](NC(=O)c2cc(nn2C)C(C)(C)C)C(=O)NCC#N)c1	Cathepsin B
646525	Cc1ccc(cc1)S(=O)(=O)n1nc(OC(=O)c2cccs2)cc1N	Cathepsin B;Cathepsin G;Procathepsin L;Genome polyprotein
646749	COc1ccc(cc1)S(=O)(=O)n1nc(OC(=O)c2ccc(C)cc2)cc1N	Cathepsin B;Cathepsin G;Procathepsin L
647501	CCn1nc(nc2c1nc(=O)n(C)c2=O)-c1ccccc1	Cathepsin B;Sphingosine 1-phosphate receptor 3;Sphingosine 1-phosphate receptor 1;Procathepsin L;Mitogen-activated protein kinase 10
647599	Nc1cc(OC(=O)c2ccco2)nn1S(=O)(=O)c1ccc(F)cc1	Cathepsin B;Procathepsin L;corticotropin releasing factor-binding protein;Genome polyprotein
648315	O=C(NCc1cccs1)C(OC(=O)c1cccs1)c1ccccn1	Cathepsin B;Procathepsin L
787437	Nc1sc(=S)c2CN(Cc3ccccc3)CCc2c1C#N	Cathepsin B;Procathepsin L
651936	Cc1ccc(cc1)S(=O)(=O)n1nc(OC(=O)c2ccco2)cc1N	Cathepsin B;Procathepsin L;Genome polyprotein
653297	CCn1nc(nc2c1nc(=O)n(C)c2=O)-c1cccs1	Cathepsin B;Sphingosine 1-phosphate receptor 3;Sphingosine 1-phosphate receptor 1;Procathepsin L
653316	Nc1nonc1-c1nc2ccccc2n1CC(=O)N1CCCCC1	Cathepsin B;Procathepsin L
653862	COc1ccc(cc1)S(=O)(=O)n1nc(OC(=O)c2ccco2)cc1N	Cathepsin B;Procathepsin L;Genome polyprotein
654815	CC(=O)NC(=O)NC1OC(=O)C(Cl)=C1Cl	Cathepsin B;Procathepsin L
573353	Nc1nonc1-c1nc2ccccc2n1Cc1ccc(F)cc1	Cathepsin B;Procathepsin L
655490	COc1ccc(cc1)S(=O)(=O)n1nc(OC(=O)c2ccccc2)cc1N	Cathepsin B;Cathepsin G;Procathepsin L;Genome polyprotein
123664	CC(C)CCNC(=O)[C@H](CC(C)C)NC(=O)[C@H]1O[C@@H]1C(O)=O	Cathepsin B;Procathepsin L
439487	CC(C)C[C@H](NC(=O)[C@@H]1O[C@H]1C(O)=O)C(=O)NCCCCN=C(N)N	Cathepsin B;Procathepsin L
286532	COc1ccc(cc1)C(=O)c1n[o+]n([O-])c1C(=O)c1ccc(OC)cc1	Cathepsin B;Procathepsin L
658581	Nc1nonc1-c1noc(n1)N1CCCCC1	Cathepsin B;Procathepsin L
658724	COc1ccccc1\N=C\c1nc(oc1OC(C)=O)-c1ccccc1	Cathepsin B;Cathepsin G;Procathepsin L
659720	Cc1nonc1-c1nnc([nH]1)-c1nonc1N	Cathepsin B;Glycogen synthase kinase-3 beta
660829	O=C(Oc1oc(nc1\C=N\c1ccccc1)-c1ccco1)c1ccco1	Cathepsin B;Procathepsin L
5293426	O=C(CSc1nnc(-c2ccco2)c(n1)-c1ccco1)Nc1ccccc1	Cathepsin B;Procathepsin L
664291	O=C1CC(Cc2nc(ncc12)N1CCc2ccccc2C1)c1ccco1	Cathepsin B;Procathepsin L
665480	CCC(C)[C@@H](NC(=O)OC(C)(C)C)c1nnc(o1)S(=O)(=O)Cc1cccc(C)c1	Cathepsin B;Tyrosine-protein kinase JAK2;Procathepsin L
2997948	Nc1nc(cc2c(C#N)c(nc(N)c12)N1CCCC1)N1CCCC1	Cathepsin B;Procathepsin L;Phospholipase A2;Caspase-9
2997975	O=C(CNC(=O)c1ccco1)OC(C(=O)c1ccccc1)c1ccccc1	Cathepsin B;Procathepsin L
794694	CC1=C(C)CS(=O)N(C1)S(=O)(=O)c1ccc(Cl)cc1	Cathepsin B;Procathepsin L;Mitogen-activated protein kinase 10
91896202	O=S(=O)(NS1=CC=CCN1S(=O)(=O)c1ccccc1)c1ccccc1	Cathepsin B;Procathepsin L;DNA dC->dU-editing enzyme APOBEC-3G
2338527	O=S(=O)(N1CCOCC1)c1ccc2nc(-c3ccco3)c(nc2c1)-c1ccco1	Cathepsin B;Procathepsin L
3236798	Cn1c2cn(c(-c3ccccc3)c2c(=O)n(C)c1=O)-n1cnnc1	Cathepsin B;Procathepsin L
729558	CCOc1nc(nc(n1)N1CCCCC1)C#N	Cathepsin B;Procathepsin L
3236935	COc1ccc(cc1)N(CC(=O)NCC1CCCO1)S(=O)(=O)c1c(C)noc1C	Cathepsin B;Procathepsin L
3238028	CCOC(=O)c1s\c(=N\C(=O)c2ccc(cc2)S(=O)(=O)N2CC(C)OC(C)C2)n(C)c1C	Cathepsin B;Procathepsin L
1205147	CCOc1ccc(CCNC(=O)Cn2c(nc3ccccc23)-c2nonc2N)cc1OCC	Cathepsin B;Procathepsin L
1506381	COc1cccc(Cn2c(nc3ccccc23)-c2nonc2N)c1	Cathepsin B;Procathepsin L
3239997	CCN(C(=O)COc1cc(=O)n(C)c2ccccc12)c1cccc(Cl)c1	Cathepsin B;Procathepsin L
3240114	COc1ccc(cc1)S(=O)(=O)n1nc(OC(=O)c2cccs2)cc1N	Cathepsin B;Cathepsin G;Procathepsin L;Genome polyprotein
3240826	CCCCOc1ccccc1NC(=O)Cn1c(nc2ccccc12)-c1nonc1N	Cathepsin B;Procathepsin L
715538	COc1cc(Cn2c(nc3ccccc23)-c2nonc2N)ccc1C	Cathepsin B;Procathepsin L
3241895	Nc1cc(OC(=O)c2cccs2)nn1S(=O)(=O)c1ccc(F)cc1	Cathepsin B;Procathepsin L;Genome polyprotein
3243025	CC(=O)OC1(Oc2ccccc2NC1=O)C(F)(F)F	Cathepsin B;Procathepsin L
3243128	Nc1cc(OC(=O)c2cccs2)nn1S(=O)(=O)c1ccccc1	Cathepsin B;Cathepsin G;Procathepsin L;Genome polyprotein
3243168	O=C(CNC(=O)c1ccco1)OCN1C(=O)c2ccccc2C1=O	Cathepsin B;Procathepsin L
714967	COc1nc(nc(n1)N1CCCC1)N(CC(N)=O)C#N	Cathepsin B;Procathepsin L
66541	Cn1ncnc2c1nc(=O)n(C)c2=O	Cathepsin B;Sphingosine 1-phosphate receptor 1;Glycogen synthase kinase-3 beta;Procathepsin L;Tyrosine-protein kinase ABL1
2142225	O=c1[nH]c(Nc2ccccc2)cc2ccccc12	Cathepsin B;Procathepsin L;Caspase-3;Phospholipase A2;Caspase-9
1505224	COC(=O)c1ccccc1NC(=O)Cn1c(nc2ccccc12)-c1nonc1N	Cathepsin B;Procathepsin L
2212050	CCSc1ccccc1C(=O)n1nnc2ccccc12	Cathepsin B;Cathepsin G;Procathepsin L
561320	Nc1nonc1-c1nc2ccccc2n1Cc1ccccc1	Cathepsin B;Rho-associated protein kinase 2
5345915	Nc1nonc1-c1nc2ccccc2[nH]1	Cathepsin B;Rho-associated protein kinase 2
1265644	Nc1nonc1-c1nc2ccccc2n1CC(=O)N1CCN(CC1)c1ccc(F)cc1	Cathepsin B;Procathepsin L
971438	COc1ccc(C)c(Cn2c(nc3ccccc23)-c2nonc2N)c1	Cathepsin B;Procathepsin L
729563	N#Cc1nc(nc(n1)N1CCOCC1)N1CCCCC1	Cathepsin B;Procathepsin L
3250046	COc1ccc(cc1)C(=O)C(OC(=O)CNC(=O)c1ccco1)c1ccccc1	Cathepsin B;Procathepsin L
75740626	Nc1nc2N=C3CCCCC3C3(CCCCC3)n2n1	Cathepsin B;Procathepsin L
10145	COc1cc2CC3N(C)CCc4cc(OC)c(OC)c(-c2cc1OC)c34	Cathepsin B;Procathepsin L;Caspase-3
2883004	Nc1nonc1-c1nc2ccccc2n1CCOC=C	Cathepsin B;Procathepsin L;Rho-associated protein kinase 2
51049604	CCCNC1OC1C(=O)N[C@@H](C(C)CC)C(=O)N1CCC[C@@H]1C(O)=O	Cathepsin B
51049605	CCC(C)[C@H](NC(=O)C1OC1NCC(C)C)C(=O)N1CCC[C@@H]1C(O)=O	Cathepsin B
51049606	CCC(C)[C@H](NC(=O)C1OC1NCCc1ccc(O)cc1)C(=O)N1OCC[C@@H]1C(O)=O	Cathepsin B
11834379	Cc1ccc(cc1)S(=O)(=O)n1[nH]c(=O)cc1N	Cathepsin B
1093235	COc1cc(N)n(n1)S(=O)(=O)c1ccc(C)cc1	Cathepsin B
11834380	COc1ccc(NC(=O)n2nc(OC(=O)c3cccs3)cc2N)cc1	Cathepsin B
11834381	Cc1csc(c1)C(=O)Oc1cc(N)n(n1)S(=O)(=O)c1ccccc1	Cathepsin B
11834382	Nc1cc(OC(=O)c2cc3ccccc3s2)nn1S(=O)(=O)c1ccccc1	Cathepsin B
11834383	COc1ccc(cc1)S(=O)(=O)n1nc(OC(C)=O)cc1N	Cathepsin B
11834384	COc1ccc(cc1)S(=O)(=O)n1nc(OC(C)=O)cc1N(C(C)=O)C(C)=O	Cathepsin B
11834385	COc1ccc(cc1)-c1ccc(cc1)S(=O)(=O)n1nc(OC(=O)c2cccs2)cc1N	Cathepsin B
573755	O=C(Oc1ccccc1)c1cccs1	Cathepsin B
11834386	COc1ccc(cc1)S(=O)(=O)n1nc(OC(=O)c2ccncc2)cc1N	Cathepsin B
5035758	Cc1ccc(cc1)S(=O)(=O)NNC(=O)CC#N	Cathepsin B
3685806	CS(=O)(=O)n1nc(OC(=O)c2cccs2)cc1N	Cathepsin B
11834387	COc1ccc(cc1)S(=O)(=O)n1nc(OCc2cccs2)cc1N	Cathepsin B
11834388	Cc1ccc(cc1)S(=O)(=O)n1ccc(=O)[nH]1	Cathepsin B
11834389	Cc1ccc(cc1)S(=O)(=O)n1ccc(OC(=O)c2cccs2)n1	Cathepsin B;SUMO1 activating enzyme subunit 1
11834390	COc1ccc(cc1)S(=O)(=O)n1[nH]c(=O)cc1NC(=O)Nc1cccs1	Cathepsin B
11834391	Cc1ccc(cc1)S(=O)(=O)n1[nH]c(=O)cc1NC(=O)c1cccs1	Cathepsin B
11834392	COc1ccc(cc1)S(=O)(=O)n1nc(OC(=O)c2cccs2)cc1NC(=O)c1cccs1	Cathepsin B
11834393	COc1ccc(cc1)S(=O)(=O)n1nc(OS(=O)(=O)c2cccs2)cc1N	Cathepsin B
11834394	COc1ccc(cc1)S(=O)(=O)n1nc(OS(=O)(=O)C(F)(F)F)cc1N	Cathepsin B
11834395	OC(CS)C(O)CSC(=O)c1cccs1	Cathepsin B
571349	Cc1ccc(Cn2c(nc3ccccc23)-c2nonc2N)cc1	Cathepsin B;Procathepsin L;Rho-associated protein kinase 2
651703	Nc1nonc1C(=O)OCC(=O)N1CCOCC1	Cathepsin B;Procathepsin L
655872	COCCNC(=O)C(N(C(=O)Cn1nnc2ccccc12)c1cccnc1)c1cccc(OC)c1	Cathepsin B;Procathepsin L
53867278	CCOC(=O)C1=C(C)N=C(C)C(C1c1cccc(Cl)c1Cl)C(=O)OC	Cathepsin B;Procathepsin L
658111	COC(=O)Sc1nc(N2CCOCC2)c2COC(C)(C)Cc2c1C#N	Cathepsin B;Procathepsin L
658152	CCOC(=O)C(N(C#N)c1nc(SC)nc(n1)N(C)C)C(=O)OCC	Cathepsin B;Procathepsin L
658964	CCC(=O)Oc1oc(nc1\C=N\c1ccccc1OC)-c1ccccc1	Cathepsin B;Procathepsin L
660518	CCOC(=O)CNS(=O)(=O)c1cc(ccc1C)-c1n[nH]c(=O)c2ccccc12	Cathepsin B;Procathepsin L
91896504	CCCCc1[nH]nc2OC(=N)C(C#N)C3(C(=O)N(CC)c4ccccc34)c12	Cathepsin B;Procathepsin L
665203	COc1ccc2nc(CC(C)(C)CC(O)=O)c[n+]([O-])c2c1	Cathepsin B;Procathepsin L
666326	Nc1nonc1C(=O)NCCNCc1ccccc1OCc1ccccc1F	Cathepsin B;Procathepsin L
2612950	O=C(Nc1sccc1C#N)c1cnccn1	Cathepsin B;Procathepsin L
599637	Nc1nonc1-c1noc(n1)-c1ccc(Br)o1	Cathepsin B;Procathepsin L
3236055	CCN(C(=O)COc1cc(=O)n(CC)c2ccccc12)c1cccc(Cl)c1	Cathepsin B;Procathepsin L
3239534	Cc1cccc(N2CCN(CC2)C(=O)C2CCN(CC2)S(=O)(=O)c2c[nH]cn2)c1C	Cathepsin B;Procathepsin L
9556164	COc1ccc2nc(N=CN(C)C)sc2c1	Cathepsin B;Procathepsin L
3240677	OC(=O)c1ccccc1C(=O)NCc1ccc(F)cc1	Cathepsin B;Procathepsin L
3240711	COc1ccc(cc1)N(CC(=O)Nc1cccc(C)c1C)S(=O)(=O)c1c(C)n[nH]c1C	Cathepsin B;Procathepsin L
3241211	CCOC(=O)c1ccccc1NC(=O)Cn1c(nc2ccccc12)-c1nonc1N	Cathepsin B;Sphingosine 1-phosphate receptor 3;Procathepsin L
6023689	CC(=N)NS(=O)(=O)c1ccc(Cl)cc1	Cathepsin B;Procathepsin L
3244032	CSc1nc(cc(-c2cccs2)c1C#N)C1CC1	Cathepsin B;Procathepsin L
730135	O=C(Nc1ccc(Nc2ccccc2)cc1)C1CC1	Cathepsin B;Procathepsin L
693069	COc1ccccc1NC(=O)CCC(O)=O	Cathepsin B;Procathepsin L
1306035	COc1ccccc1OCC(=O)Nc1oc(c(c1C#N)-c1ccccc1)-c1ccccc1	Cathepsin B;Procathepsin L
1248970	Cc1ccc(cc1S(=O)(=O)N1CCCCC1)C(=O)Nc1ccc2OCOc2c1	Cathepsin B;Procathepsin L
715594	CC(C)c1ccc(C)cc1OCc1nc(no1)-c1nonc1N	Cathepsin B;Sphingosine 1-phosphate receptor 3;Sphingosine 1-phosphate receptor 1;Procathepsin L
5308432	Cc1nnc2ccc(nn12)N1CCN(CC1)c1ccccn1	Cathepsin B;Procathepsin L
5308489	Brc1cncc(c1)C(=O)N1CCN(CC1)c1ccc(nn1)N1CCOCC1	Cathepsin B;Procathepsin L
4226014	COc1ccc(cc1)N1CCC(CNC(=O)Nc2ccc(C)c(C)c2)C1	Cathepsin B;Procathepsin L
3422818	Fc1ccc(CNC(=O)C2CCC(=O)N2CCc2ccccc2)cc1	Cathepsin B;Procathepsin L
10983274	CCOC(=O)C=CC(=O)[C@H](C)NC(=O)[C@H](Cc1ccccc1)NC(=O)OCc1ccccc1	Cathepsin B
16128041	COC(=O)C=CC(=O)[C@H](C)NC(=O)[C@H](Cc1ccccc1)NC(=O)OCc1ccccc1	Cathepsin B
57340457	CC(C)CC(NC(=O)\C=C\c1ccccc1)C(=O)N1CCC[C@H]1C#N	Cathepsin B
57340458	COc1ccc(\C=C\C(=O)NC(CC(C)C)C(=O)N2CCC[C@H]2C#N)cc1	Cathepsin B
57340459	CC(C)CC(NC(=O)C(=C\c1ccccc1)\c1ccccc1)C(=O)N1CCC[C@H]1C#N	Cathepsin B
57340460	CC(C)CC(NC(=O)c1ccccc1)C(=O)N1CCC[C@H]1C#N	Cathepsin B
57340461	O=C(NC(Cc1ccccc1)C(=O)N1CCC[C@H]1C#N)\C=C\c1ccccc1	Cathepsin B
57340462	COc1ccc(\C=C\C(=O)NC(Cc2ccccc2)C(=O)N2CCC[C@H]2C#N)cc1	Cathepsin B
57340463	O=C(NC(Cc1ccccc1)C(=O)N1CCC[C@H]1C#N)C(=C\c1ccccc1)\c1ccccc1	Cathepsin B
57340464	O=C(NC(Cc1ccccc1)C(=O)N1CCC[C@H]1C#N)c1ccccc1	Cathepsin B
91664028	O=C(NC(CC1CCCCC1)C(=O)N1CC[C@H]2OCC(=O)[C@@H]12)c1ccccc1	Cathepsin B;Procathepsin L
71463522	CC(C)C[C@H](NC(C)=O)C(=O)NC(C)C(=O)CNC(=O)Cc1cccc(c1)-c1ccccn1	Cathepsin B
71463523	CC(NC(=O)[C@H](Cc1ccccc1)NC(C)=O)C(=O)CNC(=O)Cc1cccc(c1)-c1ccccn1	Cathepsin B
71463524	CC(C)[C@H](NC(C)=O)C(=O)NC(C)C(=O)CNC(=O)Cc1cccc(c1)-c1ccccn1	Cathepsin B
71463525	CC(C)C[C@H](NC(=O)c1ccc(cc1)C(F)(F)F)C(=O)NC(C)C(=O)CNC(=O)Cc1cccc(c1)-c1ccccn1	Cathepsin B
71463526	CC(NC(=O)[C@H](Cc1ccccc1)NC(=O)c1ccc(cc1)C(F)(F)F)C(=O)CNC(=O)Cc1cccc(c1)-c1ccccn1	Cathepsin B
71463527	CC(C)[C@H](NC(=O)c1ccc(cc1)C(F)(F)F)C(=O)NC(C)C(=O)CNC(=O)Cc1cccc(c1)-c1ccccn1	Cathepsin B
71463528	COc1ccc(cc1OC)C(=O)N[C@@H](CC(C)C)C(=O)NC(C)C(=O)CNC(=O)Cc1cccc(c1)-c1ccccn1	Cathepsin B
71463529	COc1ccc(cc1OC)C(=O)N[C@@H](Cc1ccccc1)C(=O)NC(C)C(=O)CNC(=O)Cc1cccc(c1)-c1ccccn1	Cathepsin B
71463530	COc1ccc(cc1OC)C(=O)N[C@@H](C(C)C)C(=O)NC(C)C(=O)CNC(=O)Cc1cccc(c1)-c1ccccn1	Cathepsin B
71463531	CC(C)C[C@H](NC(=O)c1ccc2ncccc2c1)C(=O)NC(C)C(=O)CNC(=O)Cc1cccc(c1)-c1ccccn1	Cathepsin B
71463532	CC(NC(=O)[C@H](Cc1ccccc1)NC(=O)c1ccc2ncccc2c1)C(=O)CNC(=O)Cc1cccc(c1)-c1ccccn1	Cathepsin B
71463533	CC(C)[C@H](NC(=O)c1ccc2ncccc2c1)C(=O)NC(C)C(=O)CNC(=O)Cc1cccc(c1)-c1ccccn1	Cathepsin B
71463534	CC(C)C[C@H](NC(=O)c1ccc2ccccc2n1)C(=O)NC(C)C(=O)CNC(=O)Cc1cccc(c1)-c1ccccn1	Cathepsin B
71463535	CC(NC(=O)[C@H](Cc1ccccc1)NC(=O)c1ccc2ccccc2n1)C(=O)CNC(=O)Cc1cccc(c1)-c1ccccn1	Cathepsin B
71463536	CC(C)[C@H](NC(=O)c1ccc2ccccc2n1)C(=O)NC(C)C(=O)CNC(=O)Cc1cccc(c1)-c1ccccn1	Cathepsin B
71463537	CC(C)C[C@H](NC(=O)c1cc2ccccc2s1)C(=O)NC(C)C(=O)CNC(=O)Cc1cccc(c1)-c1ccccn1	Cathepsin B
71463538	CC(NC(=O)[C@H](Cc1ccccc1)NC(=O)c1cc2ccccc2s1)C(=O)CNC(=O)Cc1cccc(c1)-c1ccccn1	Cathepsin B
71463539	CC(C)[C@H](NC(=O)c1cc2ccccc2s1)C(=O)NC(C)C(=O)CNC(=O)Cc1cccc(c1)-c1ccccn1	Cathepsin B
71463547	NC(N)=NCCC[C@H](NC(=O)[C@H](Cc1ccccc1)NC(=O)OCc1ccccc1)C(=O)CSCCC(=O)C1CCC(=O)N1	Cathepsin B
71463548	NC(N)=NCCC[C@H](NC(=O)[C@H](Cc1ccc(O)cc1)NC(=O)OCc1ccccc1)C(=O)CSCCC(=O)C1CCC(=O)N1	Cathepsin B
11250979	NC(N)=NCCC[C@H](NC(=O)[C@H](Cc1ccc(O)cc1)NC(=O)OCc1ccccc1)C(=O)CSc1cc(Cl)c(Cl)cc1Cl	Cathepsin B
11410518	CC(C)C[C@H](NC(=O)OCc1ccccc1)C(=O)N[C@@H](CCCN=C(N)N)C(=O)CSCCCc1ccccc1	Cathepsin B
11284140	CC(C)C[C@H](NC(=O)OCc1ccccc1)C(=O)N[C@@H](CCCCN)C(=O)CSCCCc1ccccc1	Cathepsin B
11249283	CC(C)C[C@H](NC(=O)OCc1ccccc1)C(=O)N[C@@H](CCCCN)C(=O)CSCc1ccccc1	Cathepsin B
71463549	CC(C)C[C@H](NC(=O)OCc1ccccc1)C(=O)N[C@@H](CCCCN)C(=O)CSCCC(=O)C1CCC(=O)N1	Cathepsin B
11443719	NCCCC[C@H](NC(=O)[C@H](Cc1ccccc1)NC(=O)OCc1ccccc1)C(=O)CSCC(O)=O	Cathepsin B
11478124	NCCCC[C@H](NC(=O)[C@H](Cc1ccc(O)cc1)NC(=O)OCc1ccccc1)C(=O)CSCC(O)=O	Cathepsin B
59791802	O=C(N[C@@H](CC1CCCCC1)C(=O)N1CC[C@H]2OCC(=O)[C@@H]12)c1ccccc1	Cathepsin B;Procathepsin L
58101949	O=C(N[C@@H](C1CCCCC1)C(=O)N1CC[C@H]2OCC(=O)[C@@H]12)c1ccccc1	Cathepsin B;Procathepsin L
58101953	F[C@H]1CN([C@H]2[C@@H]1OCC2=O)C(=O)[C@@H](NC(=O)c1ccccc1)C1CCCCC1	Cathepsin B;Procathepsin L
44230410	Cl[C@H]1CN([C@H]2[C@@H]1OCC2=O)C(=O)[C@@H](NC(=O)c1ccccc1)C1CCCCC1	Cathepsin B;Procathepsin L
58101968	C[C@H]1CCC(CC1)[C@H](NC(=O)c1ccccc1)C(=O)N1CC[C@H]2OCC(=O)[C@@H]12	Cathepsin B;Procathepsin L
58101967	C[C@H]1CC[C@@H](CC1)[C@H](NC(=O)c1ccccc1)C(=O)N1C[C@H](F)[C@H]2OCC(=O)[C@@H]12	Cathepsin B;Procathepsin L
58101964	C[C@H]1CC[C@@H](CC1)[C@H](NC(=O)c1ccccc1)C(=O)N1C[C@H](Cl)[C@H]2OCC(=O)[C@@H]12	Cathepsin B;Procathepsin L
58101974	C[C@H]1CC[C@@H](CC1)[C@H](NC(=O)c1ccccc1)C(=O)N1C[C@@H](Cl)[C@H]2OCC(=O)[C@@H]12	Cathepsin B;Procathepsin L
58101942	O=C(N[C@@H](C1CCCCC1)C(=O)N1CC[C@H]2OCC(=O)[C@@H]12)c1cccc(c1)-n1cnnn1	Cathepsin B;Procathepsin L
58101926	F[C@H]1CN([C@H]2[C@@H]1OCC2=O)C(=O)[C@@H](NC(=O)c1cccc(c1)-n1cnnn1)C1CCCCC1	Cathepsin B;Procathepsin L
44230341	Cl[C@H]1CN([C@H]2[C@@H]1OCC2=O)C(=O)[C@@H](NC(=O)c1cccc(c1)-n1cnnn1)C1CCCCC1	Cathepsin B;Procathepsin L
58101975	C[C@H]1CC[C@@H](CC1)[C@H](NC(=O)c1cccc(c1)-n1cnnn1)C(=O)N1CC[C@H]2OCC(=O)[C@@H]12	Cathepsin B;Procathepsin L
58101973	C[C@H]1CC[C@@H](CC1)[C@H](NC(=O)c1cccc(c1)-n1cnnn1)C(=O)N1C[C@H](F)[C@H]2OCC(=O)[C@@H]12	Cathepsin B;Procathepsin L
58101972	C[C@H]1CC[C@@H](CC1)[C@H](NC(=O)c1cccc(c1)-n1cnnn1)C(=O)N1C[C@H](Cl)[C@H]2OCC(=O)[C@@H]12	Cathepsin B;Procathepsin L
58101970	C[C@H]1CC[C@@H](CC1)[C@H](NC(=O)c1cccc(c1)-n1cnnn1)C(=O)N1C[C@@H](Cl)[C@H]2OCC(=O)[C@@H]12	Cathepsin B;Procathepsin L
44230381	CC1(C)CCC(CC1)[C@H](NC(=O)c1cccc(c1)-n1cnnn1)C(=O)N1C[C@H](Cl)[C@H]2OCC(=O)[C@@H]12	Cathepsin B;Procathepsin L
44205182	Cl[C@H]1CN([C@H]2[C@@H]1OCC2=O)C(=O)[C@@H](NC(=O)c1cccc(c1)-n1ccnc1)C1CCCCC1	Cathepsin B;Procathepsin L
58101961	Cl[C@@H]1CN([C@H]2[C@@H]1OCC2=O)C(=O)[C@@H](NC(=O)c1cccc(c1)-n1ccnc1)C1CCCCC1	Cathepsin B;Procathepsin L
58101963	C[C@H]1CC[C@@H](CC1)[C@H](NC(=O)c1cccc(c1)-n1ccnc1)C(=O)N1C[C@H](F)[C@H]2OCC(=O)[C@@H]12	Cathepsin B;Procathepsin L
44205248	C[C@H]1CC[C@@H](CC1)[C@H](NC(=O)c1cccc(c1)-n1ccnc1)C(=O)N1C[C@H](Cl)[C@H]2OCC(=O)[C@@H]12	Cathepsin B;Procathepsin L
24995700	CC(F)(F)C[C@H](NC(=O)N1CCC2(CCCCC2)CC1)C(=O)NC1(CC1)C#N	Cathepsin B
66661059	CC(C)C[C@H](NC(=O)C1CCC2(CC1)OCCO2)C(=O)NC1(CC1)C#N	Cathepsin B
23624314	CC(F)(F)C[C@H](NC(=O)N1CCC2(CCCC2)CC1)C(=O)NC1(CC1)C#N	Cathepsin B
57946149	CC(F)(F)C[C@H](NC(=O)N1CCC2(CC1)OCCO2)C(=O)NC1(CC1)C#N	Cathepsin B
57946304	CC(F)(F)C[C@H](NC(=O)N1CCC2(CC1)N(CNC2=O)c1ccccc1)C(=O)NC1(CC1)C#N	Cathepsin B
24996023	CC(F)(F)C[C@H](NC(=O)N1CCC2(CC1)NCC(C)(C)CO2)C(=O)NC1(CC1)C#N	Cathepsin B
24996351	CC(F)(F)C[C@H](NC(=O)N1CCC2(CCN(Cc3ccccc3)C2=O)CC1)C(=O)NC1(CC1)C#N	Cathepsin B
24996664	O=C(NC1(CCCCC1)C(=O)NC1(CC1)C#N)N1CCC2(CCCC2)CC1	Cathepsin B
24996667	CC(F)(F)C[C@H](NC(=O)N1CCC2(CCN(CC2)C2CC2)CC1)C(=O)NC1(CC1)C#N	Cathepsin B
24992876	CC(F)(F)C[C@H](NC(=O)N1CCC2(CC2)CC1)C(=O)NC1(CC1)C#N	Cathepsin B
24993204	FC(F)(C[C@H](NC(=O)N1CCC2(CC2)CC1)C(=O)NC1(CC1)C#N)Cc1ccccc1	Cathepsin B
57946245	CC(F)(F)C[C@H](NS(=O)(=O)N1CCC2(CCCC2)CC1)C(=O)NC1(CC1)C#N	Cathepsin B
24996989	CC(F)(F)C[C@H](NC(=O)N1CCC2(CCC(C)(C)O2)CC1)C(=O)NC1(CC1)C#N	Cathepsin B
24996990	CC(F)(F)C[C@H](NC(=O)N1CCC2(C1)CCCCC2)C(=O)NC1(CC1)C#N	Cathepsin B
57946312	CC(F)(F)C[C@H](NC(=O)N1CCC2(CC1)OCc1ccccc21)C(=O)NC1(CC1)C#N	Cathepsin B
57946211	CC(F)(F)C[C@H](NC(=O)N1CCC2(C1)CCCc1ccccc21)C(=O)NC1(CC1)C#N	Cathepsin B
24996991	CC(F)(F)C[C@H](NC(=O)N1CCOC11CCCCC1)C(=O)NC1(CC1)C#N	Cathepsin B
24996993	CC(F)(F)C[C@H](NC(=O)N1CC2(C1)CCN(CC2)C1CC1)C(=O)NC1(CC1)C#N	Cathepsin B
57946184	CC(F)(F)C[C@H](NC(=O)N1CCC2(CN(CC3CC3)C(=O)C2)CC1)C(=O)NC1(CC1)C#N	Cathepsin B
24992538	CCCC(F)(F)C[C@H](NC(=O)N1CCC2(CCN(C2)c2ccc(OC)cc2)CC1)C(=O)NC1(CC1)C#N	Cathepsin B
24992541	CCCC(F)(F)C[C@H](NC(=O)N1CCC2(CCN(CC2)C2CC2)CC1)C(=O)NC1(CC1)C#N	Cathepsin B
57946306	FC(F)(C[C@H](NC(=O)N1CCC2(CCN(CC2)C2CC2)CC1)C(=O)NC1(CC1)C#N)Cc1ccccc1	Cathepsin B
24993200	CCCC(F)(F)C[C@H](NC(=O)N1CCC2(CC2)CC1)C(=O)NC1(CC1)C#N	Cathepsin B
24993201	CN1CCC(CC1)(NC(=O)[C@H](CC(C)(F)F)NC(=O)N1CCC2(CC2)CC1)C#N	Cathepsin B
9907994	CC(C)C(NC(=O)OCc1ccccc1)C(=O)NC(Cc1ccccc1)C=O	Cathepsin B;Procathepsin L
9821383	CCCNC(=O)[C@H]1O[C@@H]1C(=O)N[C@@H]([C@@H](C)CC)C(=O)N1CCC[C@H]1C(O)=O	Cathepsin B;Procathepsin L
16760359	FCC(=O)C(Cc1ccccc1)NC(=O)C(Cc1ccccc1)NC(=O)OCc1ccccc1	Cathepsin B;Procathepsin L
10657726	Oc1ccc(C(=O)\C=C\c2ccncc2)c(O)c1	Cathepsin B;Procathepsin L
19540642	Oc1ccc(C(=O)\C=C\c2cccnc2)c(O)c1	Cathepsin B;Procathepsin L
19540635	Oc1ccc(C(=O)\C=C\c2ccccn2)c(O)c1	Cathepsin B;Procathepsin L
10824319	Oc1ccc(C(=O)\C=C\c2cccs2)c(O)c1	Cathepsin B;Procathepsin L
56655196	Oc1ccc(C(=O)\C=C\c2ccco2)c(O)c1	Cathepsin B;Procathepsin L;Protein-tyrosine phosphatase 1B
73291673	Oc1ccc(\C=C\C(=O)c2cccs2)c(O)c1	Cathepsin B;Procathepsin L
73291674	Oc1ccc(\C=C\C(=O)c2ccco2)c(O)c1	Cathepsin B;Procathepsin L
74983119	Oc1cc(O)cc(c1)C(=O)\C=C\c1cccs1	Cathepsin B;Procathepsin L
74983120	Oc1cc(O)cc(c1)C(=O)\C=C\c1ccco1	Cathepsin B;Procathepsin L
17860604	Oc1cc(O)cc(c1)C(=O)\C=C\c1ccccc1	Cathepsin B;Procathepsin L
74983121	Oc1cc(O)cc(c1)C(=O)\C=C\c1ccsc1	Cathepsin B;Procathepsin L
74983122	Oc1cc(O)cc(c1)C(=O)\C=C\c1ccoc1	Cathepsin B;Procathepsin L
71577130	CC[C@H](NC(=O)[C@@H]1C[C@H](CN1C(=O)OC(C)(C)C)S(=O)(=O)c1ccc(C)cc1C)C(=O)C(=O)NC1CC1	Cathepsin B;Procathepsin L
71576983	CC[C@H](NC(=O)[C@@H]1C[C@H](CN1C(=O)OC(C)(C)C)S(=O)(=O)c1ccc(Cl)cc1C)C(=O)C(=O)NC1CC1	Cathepsin B;Procathepsin L
71577127	CC[C@H](NC(=O)[C@@H]1C[C@H](CN1c1ccccc1[N+]([O-])=O)S(=O)(=O)c1ccccc1C(F)(F)F)C(=O)C(=O)NC1CC1	Cathepsin B;Procathepsin L
71577808	CC[C@H](NC(=O)[C@@H]1C[C@H](CN1c1cc(C)nn1C1CCC1)S(=O)(=O)c1ccc(F)cc1C(F)(F)F)C(=O)C(=O)NC1CC1	Cathepsin B;Procathepsin L
71577052	CC[C@H](NC(=O)[C@@H]1C[C@H](CN1c1ccccc1[N+]([O-])=O)S(=O)(=O)c1ccccc1C(F)(F)F)C(=O)c1nc2ccccc2o1	Cathepsin B;Procathepsin L
71576893	CC[C@H](NC(=O)[C@@H]1C[C@H](CN1c1cc(C)nn1C1CCC1)S(=O)(=O)c1ccc(Br)cc1C(F)(F)F)C(=O)C(=O)NC1CC1	Cathepsin B;Procathepsin L
71577053	CC[C@H](NC(=O)[C@@H]1C[C@H](CN1C(=O)C1(CC1)C(F)(F)F)S(=O)(=O)c1ccccc1C(F)(F)F)C(=O)C(=O)NC1CC1	Cathepsin B;Procathepsin L
71556756	CC[C@H](NC(=O)[C@@H]1C[C@H](CN1C(=O)C1(CC1)c1ccc(Cl)cc1)S(=O)(=O)c1ccccc1Cl)C(=O)C(=O)NC1CC1	Cathepsin B;Procathepsin L
71577128	CCC[C@H](NC(=O)[C@@H]1C[C@H](CN1C(=O)C1(CC1)c1ccc(Cl)cc1)S(=O)(=O)c1ccccc1Cl)C(=O)C(=O)NC1CC1	Cathepsin B;Procathepsin L
71577212	CC[C@H](NC(=O)[C@@H]1C[C@H](CN1C(=O)C1(CC1)c1ncc(Cl)cc1F)S(=O)(=O)c1ccc(OCC(F)(F)F)cc1Cl)C(=O)C(=O)NC1CC1	Cathepsin B;Procathepsin L
71577054	CC[C@H](NC(=O)[C@@H]1C[C@H](CN1C(=O)C1(CC1)c1ccc(Cl)cc1)S(=O)(=O)c1ccc(OCC(F)(F)F)cc1C(F)(F)F)C(=O)C(=O)NC1CC1	Cathepsin B;Procathepsin L
71577739	CC[C@H](NC(=O)[C@@H]1C[C@H](CN1C(=O)C1(CC1)c1ccc(Cl)cc1)S(=O)(=O)c1ccccc1Cl)C(=O)c1nc2ccccc2o1	Cathepsin B;Procathepsin L
71577129	CC[C@H](NC(=O)[C@@H]1C[C@H](CN1C(=O)C1(CC1)c1ccc(Cl)cc1F)S(=O)(=O)c1ccccc1Cl)C(=O)C(=O)NC1CC1	Cathepsin B;Procathepsin L
71577215	CC[C@H](NC(=O)[C@@H]1C[C@H](CN1C(=O)C1(CC1)c1ccc(Br)cc1F)S(=O)(=O)c1ccccc1Cl)C(=O)C(=O)NC1CC1	Cathepsin B;Procathepsin L
71577213	CC[C@H](NC(=O)[C@@H]1C[C@H](CN1C(=O)C1(CC1)c1ccc(Br)cc1)S(=O)(=O)c1ccccc1Cl)C(=O)C(=O)NC1CC1	Cathepsin B;Procathepsin L
71577214	CCC[C@H](NC(=O)[C@@H]1C[C@H](CN1C(=O)C1(CC1)c1ccc(Br)cc1)S(=O)(=O)c1ccccc1Cl)C(=O)C(=O)NC1CC1	Cathepsin B;Procathepsin L
71577300	CC[C@H](NC(=O)[C@@H]1C[C@H](CN1C(=O)C1(CC1)c1ccc(I)cc1)S(=O)(=O)c1ccccc1Cl)C(=O)C(=O)NC1CC1	Cathepsin B;Procathepsin L
71577476	CCC[C@H](NC(=O)[C@@H]1C[C@H](CN1C(=O)C1(CC1)c1ccc(I)cc1)S(=O)(=O)c1ccccc1Cl)C(=O)C(=O)NC1CC1	Cathepsin B;Procathepsin L
71577388	CC[C@H](NC(=O)[C@@H]1C[C@H](CN1C(=O)C1(CC1)c1ncc(Cl)cc1F)S(=O)(=O)c1ccccc1C(F)(F)F)C(=O)C(=O)NC1CC1	Cathepsin B;Procathepsin L
71577391	CCC[C@H](NC(=O)[C@@H]1C[C@H](CN1C(=O)C1(CC1)c1ncc(Cl)cc1F)S(=O)(=O)c1ccccc1C(F)(F)F)C(=O)C(=O)NC1CC1	Cathepsin B;Procathepsin L
71577302	CC[C@H](NC(=O)[C@@H]1C[C@H](CN1C(=O)C1(CC1)c1ccc(Cl)cc1)S(=O)(=O)c1ccccc1C(F)(F)F)C(=O)C(=O)NC1CC1	Cathepsin B;Procathepsin L
71577389	CCC[C@H](NC(=O)[C@@H]1C[C@H](CN1C(=O)C1(CC1)c1ccc(Cl)cc1)S(=O)(=O)c1ccccc1C(F)(F)F)C(=O)C(=O)NC1CC1	Cathepsin B;Procathepsin L
71577475	CC[C@H](NC(=O)[C@@H]1C[C@H](CN1C(=O)C1(CC1)c1ncc(Br)cc1F)S(=O)(=O)c1ccccc1Cl)C(=O)C(=O)NC1CC1	Cathepsin B;Procathepsin L
71577303	CCC[C@H](NC(=O)[C@@H]1C[C@H](CN1C(=O)C1(CC1)c1ncc(Cl)cc1F)S(=O)(=O)c1ccccc1Cl)C(=O)C(=O)NC1CC1	Cathepsin B;Procathepsin L
71577390	CC[C@H](NC(=O)[C@@H]1C[C@H](CN1C(=O)C1(CC1)c1ncc(Cl)cc1F)S(=O)(=O)c1ccccc1Cl)C(=O)C(=O)NC1CC1	Cathepsin B;Procathepsin L
71577810	CC(C)(NC(=O)[C@@H]1C[C@H](CN1C(=O)C1(CC1)c1ccc(Cl)cc1)S(=O)(=O)c1ccccc1Cl)C(=O)C(=O)NC1CC1	Cathepsin B;Procathepsin L
71577301	Clc1ccc(cc1)C1(CC1)C(=O)N1C[C@@H](C[C@H]1C(=O)NC1(CC1)C(=O)C(=O)NC1CC1)S(=O)(=O)c1ccccc1Cl	Cathepsin B;Procathepsin L
71577566	CC(C)[C@H](NC(=O)[C@@H]1C[C@H](CN1C(=O)C1(CC1)c1ccc(Cl)cc1)S(=O)(=O)c1ccccc1Cl)C(=O)C(=O)NC1CC1	Cathepsin B;Procathepsin L
71577477	CC(C)C[C@H](NC(=O)[C@@H]1C[C@H](CN1C(=O)C1(CC1)c1ccc(Cl)cc1)S(=O)(=O)c1ccccc1Cl)C(=O)C(=O)NC1CC1	Cathepsin B;Procathepsin L
71577478	Clc1ccc(cc1)C1(CC1)C(=O)N1C[C@@H](C[C@H]1C(=O)N[C@@H](CC1CCCCC1)C(=O)C(=O)NC1CC1)S(=O)(=O)c1ccccc1Cl	Cathepsin B;Procathepsin L
71577567	CCCCNC(=O)C(=O)[C@H](CC)NC(=O)[C@@H]1C[C@H](CN1C(=O)C1(CC1)c1ccc(Cl)cc1)S(=O)(=O)c1ccccc1Cl	Cathepsin B;Procathepsin L
71577656	CCCCNC(=O)C(=O)[C@H](CCC)NC(=O)[C@@H]1C[C@H](CN1C(=O)C1(CC1)c1ccc(Cl)cc1)S(=O)(=O)c1ccccc1Cl	Cathepsin B;Procathepsin L
71577736	CC[C@H](NC(=O)[C@@H]1C[C@H](CN1C(=O)C1(CC1)c1ccc(Cl)cc1)S(=O)(=O)c1ccccc1Cl)C(=O)C(=O)NCc1ccccc1	Cathepsin B;Procathepsin L
71577568	C[C@H](NC(=O)[C@@H]1C[C@H](CN1C(=O)C1(CC1)c1ccc(Cl)cc1)S(=O)(=O)c1ccccc1Cl)C(=O)C(=O)NC1CC1	Cathepsin B;Procathepsin L
71577657	CCC[C@H](NC(=O)[C@@H]1C[C@H](CN1C(=O)C1(CC1)c1ccc(Cl)cc1)S(=O)(=O)c1ccccc1Cl)C(=O)C(=O)NCc1ccccc1	Cathepsin B;Procathepsin L
71577737	CCCC(C)NC(=O)C(=O)[C@H](CC)NC(=O)[C@@H]1C[C@H](CN1C(=O)C1(CC1)c1ccc(Cl)cc1)S(=O)(=O)c1ccccc1Cl	Cathepsin B;Procathepsin L
71577569	CCCC(C)NC(=O)C(=O)[C@H](CCC)NC(=O)[C@@H]1C[C@H](CN1C(=O)C1(CC1)c1ccc(Cl)cc1)S(=O)(=O)c1ccccc1Cl	Cathepsin B;Procathepsin L
71577658	CC[C@H](NC(=O)[C@@H]1C[C@H](CN1C(=O)C1(CC1)c1ccc(Cl)cc1)S(=O)(=O)c1ccc(Cl)cc1Cl)C(=O)C(=O)NC1CC1	Cathepsin B;Procathepsin L
71577659	CC[C@H](NC(=O)[C@@H]1C[C@H](CN1C(=O)C1(CC1)c1ccc(Cl)cc1)S(=O)(=O)c1ccc(F)cc1Cl)C(=O)C(=O)NC1CC1	Cathepsin B;Procathepsin L
86765936	CCC[C@H](NC(=O)[C@@H]1C[C@H](CN1C(=O)C1(CC1)c1ccc(Cl)cc1)S(=O)(=O)c1ccccc1Cl)C(=O)C(=O)NCC(F)(F)F	Cathepsin B;Procathepsin L
71577895	CCC[C@H](NC(=O)[C@@H]1C[C@H](CN1C(=O)C1(CC1)c1ccc(Cl)cc1)S(=O)(=O)c1ccccc1Cl)C(=O)C(=O)NC(C)C	Cathepsin B;Procathepsin L
71577894	CCC[C@H](NC(=O)[C@@H]1C[C@H](CN1C(=O)C1(CC1)c1ccc(Cl)cc1)S(=O)(=O)c1ccc(Cl)cc1Cl)C(=O)C(=O)NC1CC1	Cathepsin B;Procathepsin L
71577738	CCNC(=O)C(=O)[C@H](CC)NC(=O)[C@@H]1C[C@H](CN1C(=O)C1(CC1)c1ccc(Cl)cc1)S(=O)(=O)c1ccccc1Cl	Cathepsin B;Procathepsin L
71577809	CCC[C@H](NC(=O)[C@@H]1C[C@H](CN1C(=O)C1(CC1)c1ccc(Cl)cc1)S(=O)(=O)c1ccccc1Cl)C(=O)C(=O)NCC	Cathepsin B;Procathepsin L
71577811	CC[C@H](NC(=O)[C@@H]1C[C@H](CN1C(=O)C1(CC1)c1ccc(Cl)cc1)S(=O)(=O)c1ccc(O[C@@H](C)C(F)(F)F)cc1Cl)C(=O)C(=O)NC1CC1	Cathepsin B;Procathepsin L
71576892	CCC[C@H](NC(=O)[C@@H]1C[C@H](CN1C(=O)C1(CC1)c1ccc(Cl)cc1)S(=O)(=O)c1ccc(O[C@@H](C)C(F)(F)F)cc1Cl)C(=O)C(=O)NC1CC1	Cathepsin B;Procathepsin L
71576891	CCC[C@H](NC(=O)[C@@H]1C[C@H](CN1C(=O)C1(CC1)c1ccc(Cl)cc1)S(=O)(=O)c1ccccc1Cl)C(=O)C(=O)N(C)C1CC1	Cathepsin B;Procathepsin L
71578139	CCC[C@H](NC(=O)[C@@H]1C[C@H](CN1C(=O)C1(CC1)c1ccc(Cl)cc1)S(=O)(=O)c1ccc(F)cc1Cl)C(=O)C(=O)NC1CC1	Cathepsin B;Procathepsin L
71578140	CC[C@H](NC(=O)[C@@H]1C[C@H](CN1C(=O)C1(CC1)c1ccc(Cl)cc1)S(=O)(=O)c1ccccc1Cl)C(=O)C(=O)NCCc1ccccc1	Cathepsin B;Procathepsin L
71578141	CC[C@H](NC(=O)[C@@H]1C[C@H](CN1C(=O)C1(CC1)c1ccc(Cl)cc1)S(=O)(=O)c1ccccc1Cl)C(=O)C(=O)NCCc1cccc2ccccc12	Cathepsin B;Procathepsin L
71576890	CC[C@H](NC(=O)[C@@H]1C[C@H](CN1C(=O)C1(CC1)c1ccc(Cl)cc1)S(=O)(=O)c1ccccc1Cl)C(=O)C(=O)NCCc1ccc2ccccc2c1	Cathepsin B;Procathepsin L
86765937	CC[C@H](NC(=O)[C@@H]1C[C@H](CN1C(=O)C1(CC1)c1ccc(Cl)cc1)S(=O)(=O)c1ccccc1Cl)C(=O)C(=O)NCc1cccc2ccccc12	Cathepsin B;Procathepsin L
71578057	CC[C@H](NC(=O)[C@@H]1C[C@H](CN1C(=O)C1(CC1)c1ccc(Cl)cc1)S(=O)(=O)c1ccccc1Cl)C(=O)C(=O)NC1CCOCC1	Cathepsin B;Procathepsin L
71578056	CC[C@H](NC(=O)[C@@H]1C[C@H](CN1C(=O)C1(CC1)c1ccc(Cl)cc1)S(=O)(=O)c1ccccc1Cl)C(=O)C(=O)NCCOC	Cathepsin B;Procathepsin L
71578054	CC[C@H](NC(=O)[C@@H]1C[C@H](CN1C(=O)C1(CC1)c1ccc(Cl)cc1)S(=O)(=O)c1ccccc1Cl)C(=O)C(=O)NCC(C)C	Cathepsin B;Procathepsin L
71578055	CC[C@H](NC(=O)[C@@H]1C[C@H](CN1C(=O)C1(CC1)c1ccc(Cl)cc1)S(=O)(=O)c1ccc(cc1Cl)N1CCOCC1)C(=O)C(=O)NC1CC1	Cathepsin B;Procathepsin L
71577975	CCC[C@H](NC(=O)[C@@H]1C[C@H](CN1C(=O)C1(CC1)c1ccc(Cl)cc1)S(=O)(=O)c1ccc(cc1Cl)N1CCOCC1)C(=O)C(=O)NC1CC1	Cathepsin B;Procathepsin L
71577974	CC(C)[C@H](NC(=O)[C@@H]1C[C@H](CN1C(=O)C1(CC1)c1ncc(Cl)cc1F)S(=O)(=O)c1ccccc1Cl)C(=O)C(=O)NC1CC1	Cathepsin B;Procathepsin L
71577973	CC(C)C[C@H](NC(=O)[C@@H]1C[C@H](CN1C(=O)C1(CC1)c1ncc(Cl)cc1F)S(=O)(=O)c1ccccc1Cl)C(=O)C(=O)NC1CC1	Cathepsin B;Procathepsin L
71577972	CCCCNC(=O)C(=O)[C@H](CC)NC(=O)[C@@H]1C[C@H](CN1C(=O)C1(CC1)c1ncc(Cl)cc1F)S(=O)(=O)c1ccccc1Cl	Cathepsin B;Procathepsin L
71577897	CCCCNC(=O)C(=O)[C@H](CCC)NC(=O)[C@@H]1C[C@H](CN1C(=O)C1(CC1)c1ncc(Cl)cc1F)S(=O)(=O)c1ccccc1Cl	Cathepsin B;Procathepsin L
71577896	CCC[C@H](NC(=O)[C@@H]1C[C@H](CN1C(=O)C1(CC1)c1ncc(Cl)cc1F)S(=O)(=O)c1ccccc1Cl)C(=O)C(=O)NCc1ccccc1	Cathepsin B;Procathepsin L
71738878	CN(N=C(c1ccccc1)c1cccc(c1)C(=O)c1ccccc1)C(N)=S	Cathepsin B;Procathepsin L
89888879	NC(=S)NN=C(c1ccccc1)c1cccc(c1)C(O)c1ccccc1	Cathepsin B;Procathepsin L
91667611	NC(=S)NN=C(c1cc(Br)cc(c1)C(=O)c1ccccc1F)c1ccccc1F	Cathepsin B;Procathepsin L
91667612	NC(=S)NN=C(c1ccc(F)cc1)c1cccc(c1)C(=O)c1ccc(F)cc1	Cathepsin B;Procathepsin L
71738882	COc1ccc(cc1)C(=O)c1cccc(c1)C(=NNC(N)=S)c1ccc(O)cc1	Cathepsin B;Procathepsin L
71738884	COc1ccc(cc1)C(=NNC(N)=S)c1cccc(c1)C(=O)c1ccc(O)cc1	Cathepsin B;Procathepsin L
71738938	COc1ccc(cc1)C(=NNC(N)=S)c1cccc(c1)C(=NNC(N)=S)c1ccc(O)cc1	Cathepsin B;Procathepsin L
91667613	CC(C)Oc1ccc(cc1)C(=O)c1cccc(c1)C(=NNC(N)=S)c1ccc(OC(C)C)cc1	Cathepsin B;Procathepsin L
71738941	NC(=S)NN=C(c1ccc(Br)cc1)c1cccc(c1)C(=NNC(N)=S)c1ccc(Br)cc1	Cathepsin B;Procathepsin L
71737905	COc1ccc(cc1)C(=NNC(N)=S)c1cccc(c1)C(=NNC(N)=S)c1ccc(OC)cc1	Cathepsin B;Procathepsin L
127053771	CCOC(=O)[C@@H]1O[C@H]1C(=O)N(CC(N)=O)NC(=O)C1CCCN1C(C)=O	Cathepsin B;Procathepsin L;Caspase-3
127053772	CC(=O)N1CCC[C@H]1C(=O)N[C@@H](CC(O)=O)C(=O)COC(=O)c1c(C)cccc1C	Cathepsin B;Procathepsin L;Caspase-3
57399677	CCOC(=O)\C=C\C(=O)N(CC(N)=O)NC(=O)[C@@H]1CCCN1C(C)=O	Cathepsin B
644294	CCOC(=O)[C@H]1O[C@@H]1C(=O)N[C@@H](C(C)CC)C(=O)NCCc1ccc(O)cc1	Cathepsin B;Procathepsin L
134347893	NCCCC[C@H](NC(=O)C1CCCC1)C(=O)COc1c(F)ccc(F)c1F	Cathepsin B;Procathepsin L
134347937	NCCCCC(NC(=O)C1CCCC1)C(=O)COc1c(F)cccc1F	Cathepsin B;Procathepsin L
134356473	NCCCCC(NC(=O)C1CCCC1)C(=O)COc1ccccc1F	Cathepsin B;Procathepsin L
134356471	NCCCCC(NC(=O)C1CCCC1)C(=O)COc1cc(F)cc(F)c1F	Cathepsin B;Procathepsin L
134356472	NCCCCC(NC(=O)C1CCCC1)C(=O)COc1cccc(F)c1F	Cathepsin B;Procathepsin L
134356689	NCCCCC(NC(=O)C1CCCC1)C(=O)COc1cc(F)ccc1F	Cathepsin B;Procathepsin L
134356690	NCCCCC(NC(=O)C1CCCC1)C(=O)COc1cccc(F)c1	Cathepsin B;Procathepsin L
134356688	NCCCCC(NC(=O)C1CCCC1)C(=O)COc1cc(F)cc(F)c1	Cathepsin B;Procathepsin L
121250177	NCCCC[C@H](NC(=O)C1CCCC1)C(=O)COc1c(F)c(F)cc(F)c1F	Cathepsin B;Cathepsin Z;Procathepsin L
156023313	COc1cccc2[nH]c(cc12)C(=O)N[C@@H](CC(C)C)C(=O)N[C@@H](C[C@@H]1CCCNC1=O)C(=O)COC(=O)C1(CCCCC1)C(F)(F)F	Cathepsin B
156023316	COc1cccc2[nH]c(cc12)C(=O)N[C@@H](CC(C)C)C(=O)N[C@@H](C[C@@H]1CCCNC1=O)C(=O)COC(=O)c1c(cccc1C(F)(F)F)C(F)(F)F	Cathepsin B
156023320	COc1cccc2[nH]c(cc12)C(=O)N[C@@H](CC(C)C)C(=O)N[C@@H](C[C@@H]1CCCNC1=O)C(=O)COC(=O)c1c(C)cc(C)nc1C	Cathepsin B
11456186	CC(OC(C)(C)C)[C@H](NC(=O)OCc1ccccc1)C(=O)N[C@@H](CC1CCCCC1)C(=O)N[C@@H](C[C@@H]1CCNC1=O)C=O	Cathepsin B;Procathepsin L
154699460	CCCCC1CCC(CC1)OC(=O)N[C@@H](CC(C)C)C(=O)N[C@@H](C[C@@H]1CCNC1=O)C=O	Cathepsin B
154699461	CC(C)C[C@H](NC(=O)OCC1CCC(F)(F)CC1)C(=O)N[C@@H](C[C@@H]1CCNC1=O)C=O	Cathepsin B
483672	CCC[C@H](NC(=O)[C@@H]1CCCN1C(=O)[C@@H](NC(=O)[C@@H](NC(=O)[C@@H](CC(O)=O)NC(=O)[C@H](CC(O)=O)NC(C)=O)[C@@H](C)CC)C(C)C)C(=O)C(F)(F)F	Cathepsin B;Leukocyte elastase
481422	CCC[C@H](NC(=O)[C@@H]1CCCN1C(=O)[C@@H](NC(=O)[C@@H](NC(=O)[C@@H](CC(O)=O)NC(=O)[C@H](CC(O)=O)NC(C)=O)[C@@H](C)CC)C(C)C)C(O)=O	Cathepsin B;Leukocyte elastase
73353013	CCC[C@H](NC(=O)[C@@H]1CCCN1C(=O)[C@@H](NC(=O)[C@@H](NC(=O)[C@@H](CC(O)=O)NC(=O)[C@H](CC(O)=O)NC(C)=O)[C@@H](C)CC)C(C)C)C(=O)C(F)(F)C(F)(F)F	Cathepsin B;Leukocyte elastase
9987080	CCC[C@H](NC(=O)[C@@H]1CCCN1C(=O)[C@@H](NC(=O)[C@@H](NC(=O)[C@@H](CC(O)=O)NC(=O)[C@H](CC(O)=O)NC(C)=O)[C@@H](C)CC)C(C)C)C=O	Cathepsin B;Leukocyte elastase
91929117	Oc1c(I)cc(CC(NC(=O)C(CCc2ccccc2)N=CCS(=O)(=O)c2ccccc2)C(=O)NC(=O)NN2CCOCC2)cc1I	Cathepsin B
54412305	O=C(NN1CCOCC1)NC(=O)C(Cc1ccccc1)NC(=O)C(CCc1ccccc1)N=CCS(=O)(=O)c1ccccc1	Cathepsin B;Procathepsin L
54336405	CC(C)CC(NC(=O)C(CCc1ccccc1)N=CCS(=O)(=O)c1ccccc1)C(=O)NC(=O)NN1CCOCC1	Cathepsin B;Procathepsin L
91929118	O=C(NN1CCOCC1)NC(=O)C(Cc1ccc2ccccc2c1)NC(=O)C(CCc1ccccc1)N=CCS(=O)(=O)c1ccc2ccccc2c1	Cathepsin B;Procathepsin L
72430	CC(C)[C@H](NC(=O)OCc1ccccc1)C(=O)N[C@@H](Cc1ccccc1)C=O	Cathepsin B
123985	CC(C)C[C@H](NC(=O)[C@H]1O[C@@H]1C(O)=O)C(=O)NCCCCN=C(N)N	Cathepsin B;Procathepsin L
11678241	CC(C)C[C@H](NC(=O)c1cccc2cccnc12)C(=O)N[C@H]1CCCN(CC1=O)S(=O)(=O)c1ccccn1	Cathepsin B;Procathepsin L
11504785	CC(C)C[C@H](NC(=O)c1ccc2ccccc2n1)C(=O)N[C@H]1CCCN(CC1=O)S(=O)(=O)c1ccccn1	Cathepsin B;Procathepsin L
11584899	O=C(N[C@H]1CCCN(CC1=O)S(=O)(=O)c1ccccn1)[C@H](Cc1ccccc1)NC(=O)c1cc2ccccc2o1	Cathepsin B;Procathepsin L
11678922	O=C(N[C@H]1CCCN(CC1=O)S(=O)(=O)c1ccccn1)[C@H](Cc1ccc2ccccc2c1)NC(=O)c1cccc2ccccc12	Cathepsin B;Procathepsin L
11585276	O=C(N[C@H]1CCCN(CC1=O)S(=O)(=O)c1ccccn1)[C@H](Cc1ccc2ccccc2c1)NC(=O)c1cc2ccccc2o1	Cathepsin B;Procathepsin L
71520445	OC(=O)[C@@H]1CCCC[C@@H]1NCc1cc([N+]([O-])=O)c2cccnc2c1O	Cathepsin B
19910	Oc1ccc([N+]([O-])=O)c2cccnc12	Cathepsin B
71520326	CCOC(=O)N1CCN(Cc2cc([N+]([O-])=O)c3cccnc3c2O)CC1	Cathepsin B
71520327	CCOC(=O)[C@@H]1CCCC[C@@H]1NCc1cc([N+]([O-])=O)c2cccnc2c1O	Cathepsin B
71520325	C[C@@H]1CCCCN1Cc1cc([N+]([O-])=O)c2cccnc2c1O	Cathepsin B
4430623	[O-][N+](=O)c1ccc(N2CCCC2)c2ccccc12	Cathepsin B;Androgen Receptor
343829	Oc1ccc([N+]([O-])=O)c2ccccc12	Cathepsin B
2829612	[O-][N+](=O)c1ccc(N2CCOCC2)c2ncccc12	Cathepsin B
71717313	CC1CCN(CC1)c1ccc([N+]([O-])=O)c2cccnc12	Cathepsin B
245295	Oc1c(cc([N+]([O-])=O)c2cccnc12)[N+]([O-])=O	Cathepsin B
69224014	[O-][N+](=O)c1ccc(N2CCOCC2)c2ccccc12	Cathepsin B
13057	Nc1ccc([N+]([O-])=O)c2ccccc12	Cathepsin B
71520322	Oc1c(CN(CC#N)Cc2ccccc2)cc([N+]([O-])=O)c2cccnc12	Cathepsin B
31538150	CCOC(=O)C1CCN(CC1)c1ccc([N+]([O-])=O)c2cccnc12	Cathepsin B
2843953	[O-][N+](=O)c1ccc(NCc2ccccc2)c2ncccc12	Cathepsin B
31538102	CN(Cc1ccccc1)c1ccc([N+]([O-])=O)c2cccnc12	Cathepsin B
71520446	OC(=O)c1cc([N+]([O-])=O)c2cccnc2c1O	Cathepsin B
71720364	CCN(CC)C(=O)C1CCCN(C1)c1ccc([N+]([O-])=O)c2cccnc12	Cathepsin B
43414832	[O-][N+](=O)c1ccc(NCc2ccccn2)c2ncccc12	Cathepsin B
71521815	Oc1c(CN2CCN(Cc3cccnc3)CC2)cc([N+]([O-])=O)c2cccnc12	Cathepsin B
71521816	Oc1c(CN2CCN(Cc3ccncc3)CC2)cc([N+]([O-])=O)c2cccnc12	Cathepsin B
71716098	CN(CCc1ccccc1)c1ccc([N+]([O-])=O)c2cccnc12	Cathepsin B
71520324	Oc1c(CNCC#N)cc([N+]([O-])=O)c2cccnc12	Cathepsin B
71520320	Oc1c(CNCc2ccccc2)cc([N+]([O-])=O)c2cccnc12	Cathepsin B
71520321	CCNCc1cc([N+]([O-])=O)c2cccnc2c1O	Cathepsin B
22988664	Nc1c(Br)cc([N+]([O-])=O)c2ccccc12	Cathepsin B
71520323	CN(CC#N)Cc1cc([N+]([O-])=O)c2cccnc2c1O	Cathepsin B
189069	CC(C)C[C@H](NC(C)=O)C(=O)N[C@@H](CC(C)C)C(=O)N[C@@H](CCCNC(N)=N)C(O)=O	Cathepsin B;Procathepsin L;Plasminogen;Matriptase;Trypsin-1
90655054	CC(C)C[C@H](NC(=O)[C@H](CC(=O)NCCC(COCc1ccccc1)COCc1ccccc1)NC(C)=O)B1O[C@@H]2C[C@@H]3C[C@@H](C3(C)C)[C@]2(C)O1	Cathepsin B;Cathepsin G
90655055	CC(C)C[C@H](NC(=O)[C@H](CC(=O)NCCCCOCc1ccccc1)NC(C)=O)B1O[C@@H]2C[C@@H]3C[C@@H](C3(C)C)[C@]2(C)O1	Cathepsin B;Cathepsin G
387447	CC(C)C[C@H](NC(=O)[C@H](Cc1ccccc1)NC(=O)c1cnccn1)B(O)O	Cathepsin B;Cathepsin G;Carbonic anhydrase 1;Carbonic anhydrase 2;Leukocyte elastase
11556711	CC(C)C[C@H](NC(=O)[C@H](CCc1ccccc1)NC(=O)CN1CCOCC1)C(=O)N[C@@H](Cc1ccccc1)C(=O)N[C@@H](CC(C)C)C(=O)[C@@]1(C)CO1	Cathepsin B;Cathepsin G
44343594	CCC(NC(=O)C(CC(C)C)NC(=O)OCc1ccccc1)C(=O)C(=O)NCCCc1ccccc1	Cathepsin B
44353636	CC(C)CC(NC(=O)OCc1ccccc1)C(=O)NC(Cc1ccccc1)C(=O)C(=O)NCCCN1CCC2C=CC=CC2C1	Cathepsin B
44353608	CCC(NC(=O)C(CC(C)C)NC(=O)OCc1ccccc1)C(=O)C(=O)NCc1ccncc1	Cathepsin B
16760340	CCCC(NC(=O)C(CC(C)C)NC(=O)OCc1ccccc1)C(=O)C(=O)NCc1ccccn1	Cathepsin B
44353632	CCC(NC(=O)C(CC(C)C)NC(=O)C(c1ccccc1)c1ccccc1)C(=O)C(=O)NCCCN1CCOCC1	Cathepsin B
44353535	CC(C)CC(NC(=O)OCc1ccccc1)C(=O)NC(Cc1ccccc1)C(=O)C(=O)NCC(O)c1ccccc1	Cathepsin B
44353594	CCC(NC(=O)C(CC(C)C)NC(=O)OCc1ccccc1)C(=O)C(=O)NCc1cccnc1	Cathepsin B
44353581	CCC(NC(=O)C(CC(C)C)NC(=O)OCc1ccccc1)C(=O)C(=O)NCCc1cccc(OC)c1	Cathepsin B
44353593	CCC(NC(=O)C(CC(C)C)NC(=O)OCc1ccccc1)C(=O)C(=O)NCCc1ccccn1	Cathepsin B
44353812	CCC(NC(=O)C(CC(C)C)NC(=O)OCc1ccccc1)C(=O)C(=O)NCc1nccc2ccccc12	Cathepsin B
44343612	CCC(NC(=O)C(CC(C)C)NC(=O)OCc1ccccc1)C(=O)C(=O)NCc1ccccc1	Cathepsin B
44353782	CCC(NC(=O)C(CC(C)C)NC(=O)OCc1ccccc1)C(=O)C(=O)NCC1CCCO1	Cathepsin B
44353630	CC(C)CC(NC(=O)C(c1ccccc1)c1ccccc1)C(=O)NC(Cc1ccccc1)C(=O)C(=O)NCc1ccccn1	Cathepsin B
44343748	CC(C)CC(NC(=O)OCc1ccccc1)C(=O)NC(Cc1ccccc1)C(=O)C(=O)NCc1ccccc1	Cathepsin B
44353556	CCC(NC(=O)C(CC(C)C)NC(=O)OCc1ccccc1)C(=O)C(=O)NCCN1CCOCC1	Cathepsin B
44353839	CC(C)CC(NC(=O)C(c1ccccc1)c1ccccc1)C(=O)NC(Cc1ccccc1)C(=O)C(=O)NCCCN1CCOCC1	Cathepsin B
44353582	CCC(NC(=O)C(CC(C)C)NC(=O)OCc1ccccc1)C(=O)C(=O)NCCc1ccccc1OC	Cathepsin B
44353781	CCC(NC(=O)C(CC(C)C)NC(=O)OCc1ccccc1)C(=O)C(=O)NCC(O)c1ccccc1	Cathepsin B
44353589	CCNC(=O)C(=O)C(CC)NC(=O)C(CC(C)C)NC(=O)Cc1cccc2ccccc12	Cathepsin B
44353527	CCCC(NC(=O)C(CC(C)C)NC(=O)OCc1ccccc1)C(=O)C(=O)NCCCN1CCOCC1	Cathepsin B
44353793	CCC(NC(=O)C(CC(C)C)NC(=O)OCc1ccccc1)C(=O)C(=O)NCc1cc(OC)cc(OC)c1	Cathepsin B
44353801	CCC(NC(=O)C(CC(C)C)NC(=O)OCc1ccccc1)C(=O)C(=O)NCC1(C)CC(O)CC(C)(C)C1	Cathepsin B
44353846	CCC(NC(=O)C(CC(C)C)NC(=O)OCc1ccccc1)C(=O)C(=O)NCCCCCO	Cathepsin B
44353544	CCC(NC(=O)C(CC(C)C)NC(=O)OCc1ccccc1)C(=O)C(=O)NCCc1cccn1C	Cathepsin B
23240738	CCNC(=O)C(=O)C(Cc1ccccc1)NC(=O)C(CC(C)C)NC(=O)OCc1ccccc1	Cathepsin B
23240737	CCC(NC(=O)C(CC(C)C)NC(=O)OCc1ccccc1)C(=O)C(=O)NCCc1ccccc1	Cathepsin B
44353807	CCC(NC(=O)C(CC(C)C)NC(=O)OCc1ccccc1)C(=O)C(=O)NCCCN1CCC2C=CC=CC2C1	Cathepsin B
44353859	CC(C)CC(NC(=O)OCc1ccccc1)C(=O)NC(Cc1ccccc1)C(=O)C(=O)NCc1ccc2ccccc2n1	Cathepsin B
9827472	CCC(NC(=O)C(CC(C)C)NC(=O)OCc1ccccc1)C(=O)C(=O)NCCCN1CCOCC1	Cathepsin B
44353769	CCC(NC(=O)C(CC(C)C)NC(=O)OCc1ccccc1)C(=O)C(=O)NCc1ccccn1	Cathepsin B
44353858	CCC(NC(=O)C(CC(C)C)NC(=O)OCc1ccccc1)C(=O)C(=O)NCCCN1CCCC1	Cathepsin B
44353552	CCC(NC(=O)C(CC(C)C)NC(=O)OCc1ccccc1)C(=O)C(=O)NCCCn1ccnc1	Cathepsin B
44353604	CC(C)CC(NC(=O)OCc1ccccc1)C(=O)NC(Cc1ccccc1)C(=O)C(=O)NCCCN1CCOCC1	Cathepsin B
44353580	CCC(NC(=O)C(CC(C)C)NC(=O)OCc1ccccc1)C(=O)C(=O)NCCc1ccc(OC)cc1	Cathepsin B
44353783	CCC(NC(=O)C(CC(C)C)NC(=O)OCc1ccccc1)C(=O)C(=O)NCc1ccco1	Cathepsin B
44353633	CCC(NC(=O)C(CC(C)C)NC(=O)C(c1ccccc1)c1ccccc1)C(=O)C(=O)NCc1ccccn1	Cathepsin B
44353792	CC(C)CC(NC(=O)OCc1ccccc1)C(=O)NC(Cc1ccccc1)C(=O)C(=O)NCc1ccccn1	Cathepsin B
44353590	CCC(NC(=O)C(CC(C)C)NC(=O)OCc1ccccc1)C(=O)C(=O)NCCOCCO	Cathepsin B
44353649	CCC(NC(=O)C(CC(C)C)NC(=O)OCc1ccccc1)C(=O)C(=O)NCCO	Cathepsin B
16760339	CCNC(=O)C(=O)C(CC)NC(=O)C(CC(C)C)NC(=O)OCc1ccccc1	Cathepsin B
44343531	CCCNC(=O)C(=O)C(Cc1ccccc1)NC(=O)C(CC(C)C)NC(=O)OCc1ccccc1	Cathepsin B
23240739	CC(C)CC(NC(=O)OCc1ccccc1)C(=O)NC(Cc1ccccc1)C(=O)C(=O)NCCc1ccccc1	Cathepsin B
42641892	O=C(N[C@@H](Cc1ccc(cc1)-c1ccc(cc1)C#N)C#N)[C@@H]1CCCCN1	Cathepsin B;Procathepsin L;Potassium voltage-gated channel subfamily H member 2
42642459	CSc1cc(ccc1C#N)-c1ccc(C[C@H](NC(=O)[C@@H]2CCCCN2)C#N)cc1	Cathepsin B;Procathepsin L;Potassium voltage-gated channel subfamily H member 2
90655967	CN1Cc2cc(ccc2C1=O)-c1ccc(C[C@H](NC(=O)[C@@H]2CCCCN2)C#N)cc1	Cathepsin B;Procathepsin L;Potassium voltage-gated channel subfamily H member 2
90655968	O[C@H]1CCN[C@@H](C1)C(=O)N[C@@H](Cc1ccc(cc1)-c1ccc(cc1)C#N)C#N	Cathepsin B;Procathepsin L;Potassium voltage-gated channel subfamily H member 2
90655969	CN1Cc2cc(ccc2C1=O)-c1ccc(C[C@H](NC(=O)[C@@H]2C[C@@H](O)CCN2)C#N)cc1	Cathepsin B;Procathepsin L;Potassium voltage-gated channel subfamily H member 2
49783666	NC1(CCOCC1)C(=O)N[C@@H](Cc1ccc(cc1)-c1ccc(cc1)C#N)C#N	Cathepsin B;Procathepsin L;Potassium voltage-gated channel subfamily H member 2
15407997	C[C@H](NC(=O)[C@H](CC(=O)N(C)C)NC(=O)[C@@H](NC(=O)CC(C)(C)C)C(C)(C)C)C(=O)C(F)(F)F	Cathepsin B;Leukocyte elastase
10554839	CC(NC(=O)[C@H](CC(=O)N(C)C)NC(=O)[C@@H](NC(=O)CC(C)(C)C)C(C)(C)C)C(=O)c1nc2cccc(C)c2o1	Cathepsin B;Leukocyte elastase
10507021	CC(NC(=O)[C@H](CC(=O)N(C)C)NC(=O)[C@@H](NC(=O)CC(C)(C)C)C(C)(C)C)C(=O)c1nc2c(C)cccc2o1	Cathepsin B;Leukocyte elastase
10506703	CC(NC(=O)[C@H](CC(=O)N(C)C)NC(=O)[C@@H](NC(=O)CC(C)(C)C)C(C)(C)C)C(=O)c1nc2ccccc2o1	Cathepsin B;Leukocyte elastase
10507077	CC(NC(=O)[C@H](CC(=O)N(C)C)NC(=O)[C@@H](NC(=O)CC(C)(C)C)C(C)(C)C)C(=O)c1nc2ccccc2s1	Cathepsin B;Leukocyte elastase
10460031	CC(NC(=O)[C@H](CC(=O)N(C)C)NC(=O)[C@@H](NC(=O)CC(C)(C)C)C(C)(C)C)C(=O)C(F)(F)C(F)(F)F	Cathepsin B;Leukocyte elastase
10745144	CN(C)C(=O)C[C@H](NC(=O)[C@@H](NC(=O)CC(C)(C)C)C(C)(C)C)C(=O)N[C@H]1CN(OCc2ccccc2)C1=O	Cathepsin B;Leukocyte elastase
10816650	CC(NC(=O)[C@H](CC(=O)N(C)C)NC(=O)[C@@H](NC(=O)CC(C)(C)C)C(C)(C)C)C(=O)c1nc2cc(C)ccc2o1	Cathepsin B;Leukocyte elastase
11800689	CC(NC(=O)[C@H](CC(=O)N(C)C)NC(=O)[C@@H](NC(=O)CC(C)(C)C)C(C)(C)C)C(=O)c1nc2ncccc2o1	Cathepsin B;Leukocyte elastase
10817508	C[C@H](NC(=O)[C@H](CC(=O)N(C)C)NC(=O)[C@@H](NC(=O)CC(C)(C)C)C(C)(C)C)C(=O)C(F)(F)C(=O)NCc1ccccc1	Cathepsin B;Leukocyte elastase
9915812	CC(NC(=O)[C@H](CC(=O)N(C)C)NC(=O)[C@@H](NC(=O)CC(C)(C)C)C(C)(C)C)C(=O)C(=O)NCc1ccccc1	Cathepsin B;Leukocyte elastase
44354163	CC(NC(=O)[C@H](CC(=O)N(C)C)NC(=O)[C@@H](NC(=O)CC(C)(C)C)C(C)(C)C)P(=O)C(Oc1ccccc1)Oc1ccccc1	Cathepsin B;Leukocyte elastase
10674356	CC(NC(=O)[C@H](CC(=O)N(C)C)NC(=O)[C@@H](NC(=O)CC(C)(C)C)C(C)(C)C)C(=O)c1nc2ccc(C)cc2o1	Cathepsin B;Leukocyte elastase
90644780	CC(C)C[C@H](NC(=O)[C@H]1O[C@@H]1C(=O)N[C@@H](CO)C(=O)N1CCC[C@H]1C(=O)N1CCC[C@H]1C(=O)N1CCC[C@H]1C(=O)N[C@@H](CO)C(N)=O)C(=O)N1CCC[C@H]1C(=O)N[C@@H]([C@@H](C)O)C(N)=O	Cathepsin B
90644781	CC(C)C[C@H](NC(=O)[C@H]1O[C@@H]1C(=O)N[C@@H](CO)C(=O)N1CCC[C@H]1C(=O)N1CCC[C@H]1C(=O)N1CCC[C@H]1C(=O)N[C@@H](CO)C(N)=O)C(=O)N[C@@H](Cc1c[nH]c2ccccc12)C(=O)N[C@@H]([C@@H](C)O)C(N)=O	Cathepsin B
90644782	CC(C)C[C@H](NC(=O)[C@H]1O[C@@H]1C(=O)N[C@@H](CO)C(=O)N1CCC[C@H]1C(=O)N1CCC[C@H]1C(=O)N1CCC[C@H]1C(=O)N[C@@H](CO)C(N)=O)C(=O)N[C@@H](CO)C(=O)N[C@@H]([C@@H](C)O)C(N)=O	Cathepsin B
90644783	C[C@@H](O)[C@H](NC(=O)[C@@H]1CCCN1C(=O)[C@@H](NC(=O)[C@H]1O[C@@H]1C(=O)N[C@@H](CO)C(=O)N1CCC[C@H]1C(=O)N1CCC[C@H]1C(=O)N1CCC[C@H]1C(=O)N[C@@H](CO)C(N)=O)[C@@H](C)O)C(N)=O	Cathepsin B
90644784	CC(C)[C@H](NC(=O)[C@H]1O[C@@H]1C(=O)N[C@@H](CO)C(=O)N1CCC[C@H]1C(=O)N1CCC[C@H]1C(=O)N1CCC[C@H]1C(=O)N[C@@H](CO)C(N)=O)C(=O)N1CCC[C@H]1C(=O)N[C@@H]([C@@H](C)O)C(N)=O	Cathepsin B
90644785	CC(C)C[C@H](NC(=O)[C@H]1O[C@@H]1C(=O)N[C@@H](CCCNC(N)=N)C(=O)N1CCC[C@H]1C(=O)N1CCC[C@H]1C(=O)N1CCC[C@H]1C(=O)N[C@@H](CO)C(N)=O)C(=O)N1CCC[C@H]1C(=O)N[C@@H]([C@@H](C)O)C(N)=O	Cathepsin B
90644786	CC(C)C[C@H](NC(=O)[C@H]1O[C@@H]1C(=O)N[C@@H]([C@@H](C)O)C(=O)N1CCC[C@H]1C(=O)N1CCC[C@H]1C(=O)N1CCC[C@H]1C(=O)N[C@@H](CO)C(N)=O)C(=O)N1CCC[C@H]1C(=O)N[C@@H]([C@@H](C)O)C(N)=O	Cathepsin B
90644787	CC(C)C[C@H](NC(=O)[C@H]1O[C@@H]1C(=O)N[C@@H](CO)C(=O)N[C@@H](CO)C(=O)N1CCC[C@H]1C(=O)N1CCC[C@H]1C(=O)N[C@@H](CO)C(N)=O)C(=O)N1CCC[C@H]1C(=O)N[C@@H]([C@@H](C)O)C(N)=O	Cathepsin B
90644788	CC(C)C[C@H](NC(=O)[C@H]1O[C@@H]1C(=O)N[C@@H](CO)C(=O)N[C@@H](CCC(N)=O)C(=O)N1CCC[C@H]1C(=O)N1CCC[C@H]1C(=O)N[C@@H](CO)C(N)=O)C(=O)N1CCC[C@H]1C(=O)N[C@@H]([C@@H](C)O)C(N)=O	Cathepsin B
90644789	CC(C)C[C@H](NC(=O)[C@@H]1O[C@H]1C(=O)N[C@@H](CO)C(=O)N1CCC[C@H]1C(=O)N1CCC[C@H]1C(=O)N1CCC[C@H]1C(=O)N[C@@H](CO)C(N)=O)C(=O)N1CCC[C@H]1C(=O)N[C@@H]([C@@H](C)O)C(N)=O	Cathepsin B
90644790	CC(C)C[C@H](NC(=O)[C@@H]1O[C@H]1C(=O)N[C@@H](CO)C(=O)N1CCC[C@H]1C(=O)N1CCC[C@H]1C(=O)N1CCC[C@H]1C(=O)N[C@@H](CO)C(N)=O)C(=O)N[C@@H](Cc1c[nH]c2ccccc12)C(=O)N[C@@H]([C@@H](C)O)C(N)=O	Cathepsin B
90644792	CC(C)[C@H](NC(=O)[C@@H]1O[C@H]1C(=O)N[C@@H](CO)C(=O)N1CCC[C@H]1C(=O)N1CCC[C@H]1C(=O)N1CCC[C@H]1C(=O)N[C@@H](CO)C(N)=O)C(=O)N1CCC[C@H]1C(=O)N[C@@H]([C@@H](C)O)C(N)=O	Cathepsin B
90644794	CC(C)C[C@H](NC(=O)[C@@H]1O[C@H]1C(=O)N[C@@H](CCCNC(N)=N)C(=O)N1CCC[C@H]1C(=O)N1CCC[C@H]1C(=O)N1CCC[C@H]1C(=O)N[C@@H](CO)C(N)=O)C(=O)N1CCC[C@H]1C(=O)N[C@@H]([C@@H](C)O)C(N)=O	Cathepsin B
90644795	CC(C)C[C@H](NC(=O)[C@@H]1O[C@H]1C(=O)N[C@@H]([C@@H](C)O)C(=O)N1CCC[C@H]1C(=O)N1CCC[C@H]1C(=O)N1CCC[C@H]1C(=O)N[C@@H](CO)C(N)=O)C(=O)N1CCC[C@H]1C(=O)N[C@@H]([C@@H](C)O)C(N)=O	Cathepsin B
90644796	CC(C)C[C@H](NC(=O)[C@@H]1O[C@H]1C(=O)N[C@@H](CO)C(=O)N[C@@H](CO)C(=O)N1CCC[C@H]1C(=O)N1CCC[C@H]1C(=O)N[C@@H](CO)C(N)=O)C(=O)N1CCC[C@H]1C(=O)N[C@@H]([C@@H](C)O)C(N)=O	Cathepsin B
90644797	CC(C)C[C@H](NC(=O)[C@@H]1O[C@H]1C(=O)N[C@@H](CO)C(=O)N[C@@H](CCC(N)=O)C(=O)N1CCC[C@H]1C(=O)N1CCC[C@H]1C(=O)N[C@@H](CO)C(N)=O)C(=O)N1CCC[C@H]1C(=O)N[C@@H]([C@@H](C)O)C(N)=O	Cathepsin B
10531571	CC(C)C[C@H](NC(=O)OCc1ccccc1)C(=O)N[C@@H]1CN(C[C@H]1O)C(=O)[C@H](CC(C)C)NC(=O)OCc1ccccc1	Cathepsin B;Procathepsin L
10099774	CC(C)C[C@@H](CN1CC(NC(=O)[C@H](CC(C)C)NC(=O)OCc2ccncc2)C(=O)C1)NC(=O)OCc1ccccc1	Cathepsin B;Procathepsin L
44345387	CC(C)C[C@H](NC(=O)OCc1ccccc1)C(=O)N1CC(NC(=O)c2ccc(Oc3ccccc3)cc2)C(=O)C1	Cathepsin B;Procathepsin L
44345292	CC(C)C[C@H](NC(=O)OCc1ccccc1)C(=O)NC1CN(CC1=O)C(=O)c1ccc(Oc2ccccc2)cc1	Cathepsin B;Procathepsin L
10461097	CC(C)C[C@H](NC(=O)OCc1ccccc1)C(=O)NC1CCN(CC1=O)S(=O)(=O)c1ccc(Oc2ccccc2)cc1	Cathepsin B;Procathepsin L
10507960	CC(C)C[C@H](NC(=O)OCc1ccccc1)C(=O)N[C@@H]1CCN(C[C@H]1O)C(=O)[C@H](CC(C)C)NC(=O)OCc1ccccc1	Cathepsin B;Procathepsin L
10837067	CC(C)CCCN1CCC(NC(=O)[C@H](CC(C)C)NC(=O)OCc2ccccc2)C(=O)C1	Cathepsin B;Procathepsin L
490002	CC(C)C[C@H](NC(=O)[C@H](CC(C)C)NC(=O)[C@H](CC(C)C)NC(=O)OCc1ccccc1)B(O)O	Cathepsin B
482291	O=C(NCCOCc1ccccc1)N1C(CC1=O)SCc1ccccn1	Cathepsin B;Leukocyte elastase
482286	C[C@@H](NC(=O)N1C(CC1=O)SCc1cccnc1)c1ccccc1	Cathepsin B;Leukocyte elastase
482284	C[C@@H](NC(=O)N1C(CC1=O)SCCc1ccccc1)c1ccccc1	Cathepsin B;Leukocyte elastase
9887581	CC[C@@H](NC(=O)N1[C@@H](SCc2ccccn2)[C@H](C)C1=O)c1ccccc1	Cathepsin B;Leukocyte elastase
482287	C[C@@H](NC(=O)N1C(CC1=O)SCc1ccccn1)c1ccccc1	Cathepsin B;Leukocyte elastase
482282	C[C@@H](NC(=O)N1C(CC1=O)Sc1ccccc1)c1ccccc1	Cathepsin B;Leukocyte elastase
482278	CC(C)C[C@@H](COC1CC(=O)N1C(=O)N[C@H](C)c1ccccc1)NC(=O)[C@@H](NC(=O)OC(C)(C)C)C(C)(C)C	Cathepsin B;Leukocyte elastase
482280	CC(C)C[C@@H](CSC1CC(=O)N1C(=O)NCc1ccccc1)NC(=O)[C@@H](NC(=O)OC(C)(C)C)C(C)(C)C	Cathepsin B;Leukocyte elastase
482288	C[C@@H](NC(=O)N1C(CC1=O)SCC(=O)c1ccccc1)c1ccccc1	Cathepsin B;Leukocyte elastase
482290	CC[C@@H](NC(=O)N1C(CC1=O)SCc1ccccn1)c1ccccc1	Cathepsin B;Leukocyte elastase
482285	C[C@@H](NC(=O)N1C(CC1=O)SCc1ccncc1)c1ccccc1	Cathepsin B;Leukocyte elastase
482277	CC(C)C[C@@H](COC1CC(=O)N1C(=O)NCc1ccccc1)NC(=O)[C@@H](NC(=O)OC(C)(C)C)C(C)(C)C	Cathepsin B;Leukocyte elastase
482289	C[C@@H](NC(=O)N1C(CC1=O)SCc1ccc(CC(=O)OC(C)(C)C)cc1)c1ccccc1	Cathepsin B;Leukocyte elastase
482283	C[C@@H](NC(=O)N1C(CC1=O)SCc1ccccc1)c1ccccc1	Cathepsin B;Leukocyte elastase
44282051	CC[C@H](NC(=O)N1C(CC1=O)SC[C@H](CC(C)C)NC(=O)[C@@H](NC(=O)CC(C)(C)C)C(C)(C)C)c1ccccc1	Cathepsin B;Leukocyte elastase
482279	CC(C)C[C@@H](COC1CC(=O)N1C(=O)N[C@@H](C)c1ccccc1)NC(=O)[C@@H](NC(=O)OC(C)(C)C)C(C)(C)C	Cathepsin B;Leukocyte elastase
482292	OC[C@@H](NC(=O)N1C(CC1=O)SCc1ccccn1)c1ccccc1	Cathepsin B;Leukocyte elastase
44321946	CCC[C@H](NC(=O)[C@@H]1[C@H]2CCC[C@H]2CN1C(=O)[C@@H](NC(=O)[C@@H](NC(=O)c1cnccn1)C(C)C)C(C)(C)C)C(=O)C(=O)NC1CC1	Cathepsin B;Procathepsin L
73349875	Cc1ccc(cc1)S(=O)(=O)N1C[C@@H](C[C@H]1C(=O)N[C@@H](Cc1ccccc1)C=O)N=[N+]=[N-]	Cathepsin B
44322992	CS(=O)(=O)N1CCC[C@@H]1C(=O)N[C@@H](Cc1ccccc1)C=O	Cathepsin B
44322591	CS(=O)(=O)N1CCC[C@H]1C(=O)N[C@@H](Cc1ccccc1)C=O	Cathepsin B
10408700	Cc1ccc(cc1)S(=O)(=O)N1CCC[C@@H]1C(=O)N[C@@H](Cc1ccccc1)C=O	Cathepsin B
44323050	O=C[C@H](Cc1ccccc1)NC(=O)[C@@H]1C[C@H](CN1S(=O)(=O)c1ccccc1)OS(=O)(=O)c1ccccc1	Cathepsin B
44323051	O=C[C@H](Cc1ccccc1)NC(=O)[C@@H]1CCCN1S(=O)(=O)c1ccccc1	Cathepsin B
9844151	CS(=O)(=O)N[C@H](COCc1ccccc1)C(=O)N[C@@H](Cc1ccccc1)C=O	Cathepsin B
73352839	Cc1ccc(cc1)S(=O)(=O)N1C[C@@H](C[C@H]1C(=O)N[C@@H](Cc1ccccc1)C=O)C#N	Cathepsin B
73351555	CCC[C@H](NC(=O)[C@@H]1CCCN1C(=O)[C@@H](NC(=O)[C@@H](NC(=O)[C@H](CC(O)=O)NC(=O)[C@H](CC(O)=O)NC(C)=O)[C@@H](C)CC)C(C)C)C(=O)C(=O)NCc1ccccc1	Cathepsin B;Leukocyte elastase
73353012	CCC[C@@H](NC(=O)[C@@H]1CCCN1C(=O)[C@@H](NC(=O)[C@@H](NC(=O)[C@@H](CC(O)=O)NC(=O)[C@H](CC(O)=O)NC(C)=O)[C@@H](C)CC)C(C)C)C(=O)NCc1ccccc1	Cathepsin B;Leukocyte elastase
73356107	CCC[C@@H](NC(=O)[C@@H]1CCCN1C(=O)[C@@H](NC(=O)[C@@H](NC(=O)[C@@H](CC(O)=O)NC(=O)[C@H](CC(O)=O)NC(C)=O)[C@@H](C)CC)C(C)C)C(=O)OCc1ccccc1	Cathepsin B;Leukocyte elastase
73345448	CCC[C@H](NC(=O)[C@@H]1CCCN1C(=O)[C@@H](NC(=O)[C@@H](NC(=O)[C@@H](CC(O)=O)NC(=O)[C@H](CC(O)=O)NC(C)=O)[C@@H](C)CC)C(C)C)C(=O)C(=O)NCc1ccccc1	Cathepsin B;Leukocyte elastase
10438758	OC(=O)[C@H](Cc1ccccc1)NC(=O)CC[C@H]1CCC[C@@H](NC(=O)[C@H](Cc2ccccc2)NC(=O)OCc2ccccc2)C1=O	Cathepsin B;Plasminogen
11199915	CC(C)[C@H](NC(=O)OCc1ccccc1)C(=O)NC(Cc1ccccc1)C=O	Cathepsin B
9868717	NC(=O)C(=O)C(Cc1ccccc1)NC(=O)C1CCN(CC1)C(=O)c1ccc2ccccc2c1	Cathepsin B
10457121	NC(=O)C(=O)C(Cc1ccccc1)NC(=O)C1CCN(CC1)C(=O)c1cc2ccccc2s1	Cathepsin B
44462242	CC(C)[C@@H]1C[C@]1(NC(=O)OCc1ccccc1)C(=O)N[C@@H](Cc1ccccc1)C(=O)C(=O)NCCc1ccccc1	Cathepsin B
10257116	CC(C)[C@@H]1C[C@@]1(NC(=O)OCc1ccccc1)C(=O)N[C@@H](Cc1ccccc1)C(=O)C(=O)NCCc1ccccc1	Cathepsin B
10076044	CC(C)C[C@H](NC(=O)OCc1ccccc1)C(=O)N[C@@H](Cc1ccccc1)C(=O)C(=O)NCCc1ccccc1	Cathepsin B
10392931	CC(C)[C@H]1C[C@]1(NC(=O)OCc1ccccc1)C(=O)N[C@@H](Cc1ccccc1)C(=O)C(=O)NCCc1ccccc1	Cathepsin B
44318099	CC(C)[C@H]1C[C@@]1(NC(=O)OCc1ccccc1)C(=O)N[C@@H](Cc1ccccc1)C(=O)C(=O)NCCc1ccccc1	Cathepsin B
9877623	N#CN1CC(C1)OCC1CCCCC1	Cathepsin B;Procathepsin L
9812750	N#CN1CCC1	Cathepsin B;Procathepsin L
10313520	N#CN1Cc2cc3ccccc3nc2C1	Cathepsin B;Procathepsin L
9877581	N#CN1CC(C1)OCc1ccccc1	Cathepsin B;Procathepsin L
9834360	O=C(NC1CCN(C1)C#N)c1ccccc1	Cathepsin B;Procathepsin L
10515827	O=S(=O)(NCC1CCN(C1)C#N)c1ccccc1	Cathepsin B;Procathepsin L
9816412	O=S(=O)(NC1CCN(C1)C#N)c1ccccc1	Cathepsin B;Procathepsin L
9899272	N#CN1CCC(COCc2ccccc2)C1	Cathepsin B;Procathepsin L
73737	N#CN1CCCC1	Cathepsin B;Procathepsin L
10198752	O=C(NC1CCN(C1)C#N)OCc1ccccc1	Cathepsin B;Procathepsin L
9835685	O=C(NC1CCN(C1)C#N)c1ccc(cc1)-c1ccccc1	Cathepsin B;Procathepsin L
9964915	O=S(=O)(NCC1CN(C1)C#N)c1ccccc1	Cathepsin B;Procathepsin L
9920989	O=C(NCC1CCCN1C#N)c1ccccc1	Cathepsin B;Procathepsin L
9855884	O=C(NCC1CN(C1)C#N)c1ccccc1	Cathepsin B;Procathepsin L
10198366	O=C(NCC1CN(C1)C#N)C1CCCCC1	Cathepsin B;Procathepsin L
12050	CCN(CC)C#N	Cathepsin B;Procathepsin L
44279083	CC(C)C[C@@H](NC(=O)OCc1ccccc1)C(=O)NC1CCN(CC1=O)C(=O)[C@H](CC(C)C)NC(=O)OCc1ccccc1	Cathepsin B;Procathepsin L
44279437	CC(C)C[C@@H](NC(=O)OCc1ccccc1)C(=O)NC1CN(CC1=O)C(=O)[C@H](CC(C)C)NC(=O)OCc1ccccc1	Cathepsin B;Procathepsin L
5287549	CC(C)C[C@H](NC(=O)c1cc2cc(OCCN3CCOCC3)ccc2o1)C(=O)N[C@H]1CCCN(CC1=O)C(=O)Cc1cccc(c1)-c1ccccn1	Cathepsin B;Procathepsin L
5289345	CC(C)C[C@H](NC(=O)OCc1ccccc1)C(=O)NCC(=O)CNC(=O)[C@H](CC(C)C)NC(=O)OCc1ccccc1	Cathepsin B;Procathepsin L
163098	O=C1C(=O)c2cccnc2-c2ccccc12	Cathepsin B;Procathepsin L;Protein-tyrosine phosphatase 1B
44295739	COC(=O)CCC(=O)Nc1ccc-2c(c1)C(=O)C(=O)c1cc(NC(=O)CCC(=O)OC)ccc-21	Cathepsin B;Procathepsin L
10668284	COC(=O)CCCCCCC(=O)Nc1ccc2-c3ccccc3C(=O)C(=O)c2c1	Cathepsin B;Procathepsin L
9902742	Fc1ccccc1C(=O)Nc1ccc-2c(c1)C(=O)C(=O)c1ccccc-21	Cathepsin B;Procathepsin L;Protein-tyrosine phosphatase 1B
10804795	OC(=O)CNC(=O)c1ccc-2c(c1)C(=O)C(=O)c1ccccc-21	Cathepsin B;Procathepsin L
254021	Nc1ccc-2c(c1)C(=O)C(=O)c1ccccc-21	Cathepsin B;Procathepsin L;Phospholipase A2;Caspase-9;Protein-tyrosine phosphatase 1B;MPI protein
9926586	CC(C)(C)C(=O)Nc1ccc-2c(c1)C(=O)C(=O)c1ccccc-21	Cathepsin B;Procathepsin L;Protein-tyrosine phosphatase 1B
10404797	COC(=O)CCC(=O)Nc1cccc2-c3ccccc3C(=O)C(=O)c12	Cathepsin B
11763098	Ic1ccc(C[C@H](NC(=O)C(c2ccccc2)c2ccccc2)C(=O)NCC#N)cc1	Cathepsin B
9913250	Cc1cccc(C[C@H](NC(=O)c2ccccc2)C(=O)N[C@@H](COCc2cccc(c2)C(O)=O)C#N)c1	Cathepsin B
11731499	Cc1cccc(C[C@H](NC(=O)C(c2ccccc2)c2ccccc2)C(=O)N[C@@H](COCc2ccc(cc2)C(O)=O)C#N)c1	Cathepsin B
10949332	O=C(NCC#N)[C@H](Cc1ccccc1)NC(=O)C(c1ccccc1)c1ccccc1	Cathepsin B;Procathepsin L
44359631	NC(=N)c1cccc(C[C@H](NC(=O)C(c2ccccc2)c2ccccc2)C(=O)NCC#N)c1	Cathepsin B
11132900	Cc1cccc(C[C@H](NC(=O)c2ccc(Cl)c(Cl)c2)C(=O)NCC#N)c1	Cathepsin B
11080121	Cc1cccc(C[C@H](NC(=O)C(c2ccccc2)c2ccccc2)C(=O)NCC#N)c1	Cathepsin B;Procathepsin L
44359684	Ic1cccc(C[C@H](NC(=O)C(c2ccccc2)c2ccccc2)C(=O)NCC#N)c1	Cathepsin B
11092936	Cc1cccc(C[C@H](NC(=O)C(c2ccccc2)c2ccccc2)C(=O)N[C@@H](COCc2cccc(CO)c2)C#N)c1	Cathepsin B
10930003	COC(=O)c1cccc(COC[C@H](NC(=O)[C@H](Cc2cccc(C)c2)NC(=O)C(c2ccccc2)c2ccccc2)C#N)c1	Cathepsin B
11827945	Cc1cccc(C[C@H](NC(=O)C(c2ccccc2)c2ccccc2)C(=O)N[C@@H](CCCc2cccc(c2)C(O)=O)C#N)c1	Cathepsin B
11145060	CCCCC(=O)N[C@@H](Cc1cccc(C)c1)C(=O)N[C@@H](COCc1cccc(c1)C(O)=O)C#N	Cathepsin B
44359596	CCc1cccc(C[C@H](NC(=O)C(c2ccccc2)c2ccccc2)C(=O)NCC#N)c1	Cathepsin B
9829646	Cc1cccc(C[C@H](NC(=O)C(c2ccccc2)c2ccccc2)C(=O)N[C@@H](COCc2cccc(c2)C(O)=O)C#N)c1	Cathepsin B;Procathepsin L
10874453	Cc1cccc(C[C@H](NC(=O)c2ccc(F)cc2F)C(=O)N[C@@H](COCc2ccccc2)C#N)c1	Cathepsin B
10436731	Cc1cccc(C[C@H](NC(=O)c2ccc(F)cc2F)C(=O)N[C@@H](COCc2cccc(c2)C(O)=O)C#N)c1	Cathepsin B;Procathepsin L
44359576	Clc1cccc(C[C@H](NC(=O)C(c2ccccc2)c2ccccc2)C(=O)NCC#N)c1	Cathepsin B
14655218	O=C(N[C@@H](Cc1ccccc1)C(=O)NCC#N)OCc1ccccc1	Cathepsin B;Procathepsin L
10882794	Cc1cccc(C[C@H](NC(=O)c2ccc(Cl)cc2)C(=O)NCC#N)c1	Cathepsin B
11090074	Cc1cccc(C[C@H](NC(=O)c2ccc(Cl)cc2F)C(=O)NCC#N)c1	Cathepsin B
11145939	Cc1cccc(C[C@H](NC(=O)c2ccc(Cl)cc2F)C(=O)N[C@@H](COCc2cccc(c2)C(O)=O)C#N)c1	Cathepsin B
44359640	Cc1cncc(C[C@H](NC(=O)C(c2ccccc2)c2ccccc2)C(=O)NCC#N)c1	Cathepsin B
11145868	Cc1cccc(C[C@H](NC(=O)C(c2ccccc2)c2ccccc2)C(=O)N[C@@H](COCc2ccccc2)C#N)c1	Cathepsin B
11114029	Cc1cccc(C[C@H](NC(=O)c2ccc(F)cc2F)C(=O)N[C@@H](CCCc2cccc(c2)C(O)=O)C#N)c1	Cathepsin B
11824460	Cc1cccc(C[C@H](NC(=O)c2ccc(F)cc2F)C(=O)NCC#N)c1	Cathepsin B
10907912	Cc1cccc(C[C@H](NC(=O)C(c2ccccc2)c2ccccc2)C(=O)N[C@@H](CC#Cc2cccc(c2)C(O)=O)C#N)c1	Cathepsin B
10902697	CCCCC(=O)N[C@@H](Cc1cccc(C)c1)C(=O)NCC#N	Cathepsin B
44359521	Cc1cccc(C[C@H](NC(=O)c2ccccc2)C(=O)NCC#N)c1	Cathepsin B
11730723	Cc1cccc(C[C@H](NC(=O)c2ccc(Cl)cc2F)C(=O)N[C@@H](COCc2ccccc2)C#N)c1	Cathepsin B
10892596	O=C(Cc1ccccc1)N[C@@H](Cc1ccccc1)C(=O)NCC#N	Cathepsin B;Procathepsin L
44359657	Cc1cc(CN)cc(C[C@H](NC(=O)C(c2ccccc2)c2ccccc2)C(=O)NCC#N)c1	Cathepsin B
12968472	Cc1cccc(C[C@H](NC(=O)C(c2ccccc2)c2ccccc2)C(=O)N[C@@H](CCOc2cccc(c2)C(O)=O)C#N)c1	Cathepsin B
44359658	Cc1cc(C)cc(C[C@H](NC(=O)C(c2ccccc2)c2ccccc2)C(=O)NCC#N)c1	Cathepsin B
10886114	CC(C)(C)SCC(=O)[C@H](CCc1ccccc1)NC(=O)[C@H](Cc1ccccc1)NC(=O)OCc1cccnc1	Cathepsin B;Procathepsin L
11050104	CC(C)C[C@H](NC(=O)OCc1cccnc1)C(=O)N[C@@H](CCc1ccccc1)C(=O)CSCCCc1ccccc1	Cathepsin B;Procathepsin L
11071803	CC(C)C[C@H](NC(=O)OCc1ccccc1)C(=O)N[C@@H](Cc1ccccc1)C(=O)CSCCCc1ccccc1	Cathepsin B;Procathepsin L
11767007	CCOC(=O)CCSCC(=O)[C@H](Cc1ccccc1)NC(=O)[C@H](Cc1ccccc1)NC(=O)OCc1ccccc1	Cathepsin B;Procathepsin L
11027472	CC(C)C[C@H](NC(=O)OCc1ccccc1)C(=O)N[C@@H](Cc1ccccc1)C(=O)CSC(C)(C)C	Cathepsin B;Procathepsin L
10907387	CC(C)C[C@H](NC(=O)OCc1cccnc1)C(=O)N[C@@H](CCc1ccccc1)C(=O)CSC(C)(C)C	Cathepsin B;Procathepsin L
11028356	O=C(N[C@@H](Cc1ccccc1)C(=O)N[C@@H](Cc1ccccc1)C(=O)CSCCCc1ccccc1)OCc1ccccc1	Cathepsin B;Procathepsin L
11113842	CC(C)C[C@H](NC(=O)OCc1ccncc1)C(=O)N[C@@H](Cc1ccccc1)C(=O)CSC(C)(C)C	Cathepsin B;Procathepsin L
9809035	O=C(N[C@@H](Cc1ccccc1)C(=O)N[C@@H](CCc1ccccc1)C(=O)CSCCCc1ccccc1)OCc1cccnc1	Cathepsin B;Procathepsin L
11763189	CC(C)(C)SCC(=O)[C@H](Cc1ccccc1)NC(=O)[C@H](Cc1ccccc1)NC(=O)OCc1ccccc1	Cathepsin B;Procathepsin L
10366413	NC(=O)C(=O)C(Cc1ccccc1)NC(=O)c1ccccc1C=Cc1ccc2ccccc2c1	Cathepsin B;Procathepsin L
44355152	CC(C)CC(NC(=O)OCc1ccccc1)C(=O)NC(C(C)C)C(=O)NNC(=O)NC(C(C)C)C(=O)OCc1ccccc1	Cathepsin B
9980678	CC(C)C[C@H](NC(=O)OCc1ccccc1)C(=O)N[C@@H](CCc1ccccc1)C(=O)CO	Cathepsin B;Procathepsin L
44329608	CCCC[C@H](NC(=O)[C@@H](NC(=O)c1cccc(c1)C(N)=O)C(C)CC)C(=O)CO	Cathepsin B;Procathepsin L
44329593	CCC(C)[C@H](NC(=O)OCc1ccccc1)C(=O)N[C@@H](CCc1ccccc1)C(=O)CO	Cathepsin B;Procathepsin L
10252643	CCC(C)[C@H](NC(=O)c1cccc(CN)c1)C(=O)N[C@@H](CCc1ccccc1)C(=O)CO	Cathepsin B;Procathepsin L
44329596	CCC(C)[C@H](NC(=O)c1cccc(c1)C(N)=O)C(=O)N[C@@H](CCc1ccccc1)C(=O)CO	Cathepsin B;Procathepsin L
44329571	CC(C)C[C@H](NC(=O)OCc1ccccc1)C(=O)N[C@@H](CCc1ccccc1)C(C)=O	Cathepsin B
9825191	COCC(=O)[C@H](CCc1ccccc1)NC(=O)[C@H](CC(C)C)NC(=O)OCc1ccccc1	Cathepsin B;Procathepsin L
44329582	CC(C)C[C@H](NC(=O)OCc1ccccc1)C(=O)N[C@@H](CCc1ccccc1)C(=O)COCc1ccccc1	Cathepsin B;Procathepsin L
44329643	CCOCC(=O)[C@H](CCc1ccccc1)NC(=O)[C@H](CC(C)C)NC(=O)OCc1ccccc1	Cathepsin B;Procathepsin L
11743922	CC(C)C[C@H](NC(=O)c1ccc(CN)cc1)C(=O)N[C@@H](CCc1ccccc1)C(=O)CO	Cathepsin B;Procathepsin L
44329585	CCCC[C@H](NC(=O)[C@@H](NC(=O)c1ccc(CN)cc1)C(C)CC)C(=O)CO	Cathepsin B;Procathepsin L
44332539	COCCN1CC(=O)C(CC1=O)NC(=O)[C@H](Cc1ccccc1)NC(=O)OCc1ccccc1	Cathepsin B;Procathepsin L
44332915	CC(C)CN1CC(=O)C(CC1=O)NC(=O)[C@H](Cc1ccccc1)NC(=O)OCc1ccccc1	Cathepsin B;Procathepsin L
44332714	CCCN1CC(=O)C(CC1=O)NC(=O)[C@H](Cc1ccccc1)NC(=O)OCc1ccccc1	Cathepsin B;Procathepsin L
44332540	O=C(N[C@@H](Cc1ccccc1)C(=O)NC1CC(=O)N(CCc2ccccc2)CC1=O)OCc1ccccc1	Cathepsin B;Procathepsin L
44332538	CC(C)N1CC(=O)C(CC1=O)NC(=O)[C@H](Cc1ccccc1)NC(=O)OCc1ccccc1	Cathepsin B;Procathepsin L
10483128	CC(C)C[C@@H](C(=O)NCC(=O)CNS(=O)(=O)c1ccc(Oc2ccccc2)cc1)c1cccc(c1)-c1ccccc1	Cathepsin B
44332555	O=C(N[C@@H](Cc1ccccc1)C(=O)NC1CC(=O)N(Cc2ccccc2)CC1=O)OCc1ccccc1	Cathepsin B;Procathepsin L
10098422	O=C(N[C@@H](Cc1ccccc1)C(=O)NC1CC(=O)N(CCCc2ccccc2)CC1=O)OCc1ccccc1	Cathepsin B;Procathepsin L
44342803	O=C(N[C@H](C(=O)N[C@H]1[C@H]2OCCN2C1=O)c1ccccc1)OCc1ccccc1	Cathepsin B
10047111	O=C(N[C@@H](Cc1ccccc1)C(=O)N[C@H]1[C@@H]2OCCN2C1=O)OCc1ccccc1	Cathepsin B
44342776	CC(C)[C@H](NC(=O)OCc1ccccc1)C(=O)N[C@H]1[C@H]2OCCN2C1=O	Cathepsin B
15858812	O=C(N[C@@H](Cc1ccccc1)C(=O)N[C@H]1[C@H]2OCCN2C1=O)OCc1ccccc1	Cathepsin B
21309371	C[C@H](NC(=O)OCc1ccccc1)C(=O)N[C@H]1[C@H]2OCCN2C1=O	Cathepsin B
44342501	O=C(N[C@@H](Cc1ccccc1)C(=O)N[C@H]1[C@@H]2N(CCCS2(=O)=O)C1=O)OCc1ccccc1	Cathepsin B
44342744	O=C(N[C@@H](Cc1ccccc1)C(=O)N[C@H]1[C@H]2N(CCCS2(=O)=O)C1=O)OCc1ccccc1	Cathepsin B
15547226	O=C(N[C@@H](Cc1ccccc1)C(=O)N[C@H]1[C@@H]2SCCN2C1=O)OCc1ccccc1	Cathepsin B
10072812	O=C(N[C@@H](Cc1ccccc1)C(=O)N[C@H]1[C@@H]2N(CCS2(=O)=O)C1=O)OCc1ccccc1	Cathepsin B
9933804	O=C(N[C@@H](Cc1ccccc1)C(=O)N[C@H]1[C@H]2N(CCS2(=O)=O)C1=O)OCc1ccccc1	Cathepsin B
44342983	O=C(N[C@@H](Cc1ccccc1)C(=O)N[C@H]1[C@H]2N(CCS2=O)C1=O)OCc1ccccc1	Cathepsin B
44342745	O=C(N[C@@H](CC1CCCCC1)C(=O)N[C@H]1[C@H]2N(CCS2(=O)=O)C1=O)OCc1ccccc1	Cathepsin B
44342519	O=C(N[C@@H](Cc1ccc2ccccc2c1)C(=O)N[C@H]1[C@H]2N(CCS2(=O)=O)C1=O)OCc1ccccc1	Cathepsin B
15547237	O=C(N[C@@H](Cc1cccnc1)C(=O)N[C@H]1[C@H]2N(CCS2(=O)=O)C1=O)OCc1ccccc1	Cathepsin B
44342511	O=C(N[C@@H](Cc1cccs1)C(=O)N[C@H]1[C@H]2N(CCS2(=O)=O)C1=O)OCc1ccccc1	Cathepsin B
44342499	Fc1cccc(C[C@H](NC(=O)OCc2ccccc2)C(=O)N[C@H]2[C@H]3N(CCS3(=O)=O)C2=O)c1	Cathepsin B
44366513	CSCC(NC(=O)Cc1ccc(cc1)-c1ccccc1)C(=O)N[C@H](CCCNC(N)=N)C(=O)NC(Cc1ccccc1)C(=O)NC(Cc1ccccc1)C(=O)NCCc1ccccc1	Cathepsin B;Procathepsin L
44366396	NC(=N)NCCCC(NC(=O)C(CS)NC(=O)Cc1ccc(cc1)-c1ccccc1)C(=O)NC(Cc1ccc(O)cc1)C(=O)NCCc1ccccc1	Cathepsin B;Procathepsin L
44366471	NC(=N)NCCCC(NC(=O)C(CS)NC(=O)Cc1ccc(cc1)-c1ccccc1)C(=O)NC(Cc1c[nH]c2ccccc12)C(=O)NCCc1ccccc1	Cathepsin B;Procathepsin L
10861643	CC(C)C[C@@H](NC(=O)[C@@H](NS(=O)(=O)c1ccc(F)cc1)C(C)C)C=O	Cathepsin B;Caspase-1;Cytochrome P450 2C19;Cytochrome P450 2C9;Cytochrome P450 1A;Coagulation factor X;Trypsin-1
10432068	CC(C)C[C@H](NS(=O)(=O)c1ccc(C)cc1)C(=O)NC(Cc1ccccc1)C=O	Cathepsin B
44378627	Cc1ccc(cc1)S(=O)(=O)N1CCC1C(=O)NC(Cc1ccccc1)C=O	Cathepsin B
44378897	Cc1ccc(cc1)S(=O)(=O)N1CCCCC1C(=O)NC(Cc1ccccc1)C=O	Cathepsin B
44378629	Cc1ccc(cc1)S(=O)(=O)N1CCCC1C(=O)NC(Cc1ccccc1)C=O	Cathepsin B
10069167	CCCCC(NC(=O)c1ccccc1\C=C\c1ccc(CN(C)C)cc1)C(N)=O	Cathepsin B
44317343	CN(C)Cc1ccc(\C=C\c2ncccc2C(=O)NC(Cc2ccccc2)C(N)=O)cc1	Cathepsin B
44317348	NC(=O)C(Cc1ccccc1)NC(=O)c1ccccc1\C=C\c1cccc2ccccc12	Cathepsin B
44317334	CCN(CC)Cc1ccc(\C=C\c2ccccc2C(=O)NC(Cc2ccccc2)C(N)=O)cc1	Cathepsin B
44304610	CC(=O)O[C@@H]1NC(=O)[C@H]1NC(=O)[C@@H]1CCCC[C@@H]1NC(=O)OCc1ccccc1	Cathepsin B;Procathepsin L
44304861	O=C(NC1(CCCCC1)C(=O)N[C@H]1[C@H](NC1=O)Oc1ccccc1)OCc1ccccc1	Cathepsin B;Procathepsin L
44304634	CC(=O)O[C@@H]1NC(=O)[C@H]1NC(=O)[C@@H]1CCC[C@@H]1NC(=O)OCc1ccccc1	Cathepsin B;Procathepsin L
10431266	CC(=O)O[C@@H]1NC(=O)[C@H]1NC(=O)C1(CCCCC1)NC(=O)OCc1ccccc1	Cathepsin B;Procathepsin L
44304563	CC(=O)O[C@@H]1NC(=O)[C@H]1NC(=O)C1(CCCC1)NC(=O)OCc1ccccc1	Cathepsin B;Procathepsin L
44304535	O=C(NC1(CCCCC1)C(=O)N[C@H]1[C@@H](NC1=O)Oc1ccccc1)OCc1ccccc1	Cathepsin B;Procathepsin L
44304611	CC(=O)O[C@@H]1NC(=O)[C@H]1NC(=O)C1CCCCN1C(=O)OCc1ccccc1	Cathepsin B;Procathepsin L
44304591	CC(=O)O[C@@H]1NC(=O)[C@H]1NC(=O)C1CCCN1C(=O)OCc1ccccc1	Cathepsin B;Procathepsin L
11703830	CC(C)C[C@H](NC(=O)OCc1ccccc1)C(=O)N[C@H]1[C@@H](NC1=O)OC(C)=O	Cathepsin B;Procathepsin L
118716320	CN(N(CC(=O)N1CCOCC1)C#N)C(=O)OC(C)(C)C	Cathepsin B;Cathepsin D;Procathepsin L
118716319	CC(C)(C)OC(=O)NN(CC(=O)N(Cc1ccccc1)Cc1ccccc1)C#N	Cathepsin B;Cathepsin D;Procathepsin L
118716318	CN(Cc1ccccc1)C(=O)CN(NC(=O)OC(C)(C)C)C#N	Cathepsin B;Cathepsin D;Procathepsin L
118716317	CC(C)(C)OC(=O)NN(CC(=O)N1CCOCC1)C#N	Cathepsin B;Cathepsin D;Procathepsin L
68304496	CC(C)[C@H](NC(=O)[C@H](C)NC(=O)[C@@H](NC(=O)c1ccccc1)C(C)(C)C)C(=O)C(N)=O	Cathepsin B
53328587	CC(C)[C@H](NC(=O)[C@H](C)NC(=O)[C@@H](NC(=O)c1ccccc1)C(C)(C)C)C(=O)C(=O)NC1CC1	Cathepsin B
118723839	CC(C)C(NC(=O)[C@H](C)NC(=O)[C@H](Cc1ccccc1)NC(=O)c1ccccc1)C(=O)C(=O)NC1CCOCC1	Cathepsin B
68304462	CC(C)[C@H](NC(=O)[C@H](C)NC(=O)[C@@H](NC(=O)C1CC[N+](C)(C)CC1)C(C)(C)C)C(=O)C(=O)NCc1ccccc1	Cathepsin B
68305538	CC(C)[C@H](NC(=O)[C@H](C)NC(=O)[C@@H](NC(=O)C1CCN(C)CC1)C(C)(C)C)C(=O)C(=O)NCc1ccccc1	Cathepsin B
68304484	CC(C)[C@H](NC(=O)[C@H](C)NC(=O)[C@@H](NC(=O)c1ccncc1)C(C)(C)C)C(=O)C(=O)NC1CCCCC1	Cathepsin B
68305392	CC(C)[C@H](NC(=O)[C@H](C)NC(=O)[C@@H](N1Cc2ccccc2C1=O)C(C)(C)C)C(=O)C(=O)NCc1ccccc1	Cathepsin B
68305517	CC(C)[C@H](NC(=O)[C@H](C)NC(=O)[C@@H](NC(=O)c1ccnc2ccccc12)C(C)(C)C)C(=O)C(=O)NCc1ccccc1	Cathepsin B
68305525	CC(C)[C@H](NC(=O)[C@H](C)NC(=O)[C@@H](NC(=O)c1ccnc2ccccc12)C(C)(C)C)C(=O)C(=O)NC1CCCCC1	Cathepsin B
68304620	CC(C)[C@H](NC(=O)[C@H](C)NC(=O)[C@@H](NC(=O)c1cccc2ccccc12)C(C)(C)C)C(=O)C(=O)NC1CCCCC1	Cathepsin B
68305417	CCC[C@H](NC(=O)[C@H](Cc1ccccc1)NC(=O)c1ccccc1)C(=O)N[C@@H](C(C)C)C(=O)C(=O)NC1CCCCC1	Cathepsin B
68305514	CC(C)[C@H](NC(=O)[C@H](C)NC(=O)[C@@H](NC(=O)c1ccccc1)C(C)(C)c1ccccc1)C(=O)C(=O)NCc1ccccc1	Cathepsin B
53304087	CC(C)[C@H](NC(=O)[C@H](C)NC(=O)[C@@H](NC(=O)c1ccccc1)C(C)(C)C)C(=O)C(=O)NC1CCCCC1	Cathepsin B
68305546	CC(C)[C@H](NC(=O)[C@H](C)NC(=O)[C@H](Cc1ccccc1)NC(=O)c1ccccc1)C(=O)C(=O)NCc1ccccc1	Cathepsin B
118723836	CC(C)C(NC(=O)[C@H](C)NC(=O)[C@H](Cc1ccccc1)NC(=O)c1ccccc1)C(=O)C(=O)NC1CCCCC1	Cathepsin B
68305513	CNC(=O)C(=O)[C@@H](NC(=O)[C@H](C)NC(=O)[C@@H](NC(=O)c1ccccc1)C(C)(C)C)C(C)C	Cathepsin B
68305519	CC(C)[C@H](NC(=O)[C@H](C)NC(=O)[C@@H](NC(=O)c1ccccc1)C(C)(C)C)C(=O)C(=O)NCc1ccccc1	Cathepsin B
68305368	CC(C)[C@H](NC(=O)[C@H](C)NC(=O)[C@@H](NC(=O)c1ccccc1)C(C)(C)C)C(=O)C(=O)NCc1ccc(cc1)S(N)(=O)=O	Cathepsin B
68305418	CC(C)[C@H](NC(=O)[C@H](C)NC(=O)[C@@H](NC(=O)c1ccccc1)C(C)(C)C)C(=O)C(=O)NCc1ccc(CN(C)C)cc1	Cathepsin B
68305374	CC(C)[C@H](NC(=O)[C@H](C)NC(=O)[C@@H](NC(=O)c1ccccc1)C(C)(C)C)C(=O)C(=O)N[C@H](C)c1ccccc1	Cathepsin B
71135835	CC(C)[C@H](NC(=O)[C@H](C)NC(=O)[C@@H](NC(=O)c1ccccc1)C(C)(C)C)C(=O)C(=O)NCc1cn[nH]c1	Cathepsin B
68304452	CC(C)[C@H](NC(=O)[C@H](C)NC(=O)[C@H](Cc1ccccc1)NC(=O)c1ccccc1)C(=O)C(=O)NCC(=O)N1CCN(C)CC1	Cathepsin B
68305409	CC(C)[C@H](NC(=O)[C@H](C)NC(=O)[C@H](Cc1ccccc1)NC(=O)c1ccccc1)C(=O)C(=O)NCC(=O)N1CCCCC1	Cathepsin B
68305425	CC(C)[C@H](NC(=O)[C@H](C)NC(=O)[C@H](Cc1ccccc1)NC(=O)c1ccccc1)C(=O)C(=O)NCC(=O)N1CCOCC1	Cathepsin B
53328398	CC(C)[C@H](NC(=O)[C@H](C)NC(=O)[C@@H](NC(=O)c1ccccc1)C(C)(C)C)C(=O)C(=O)NCC(=O)N1CCN(C)CC1	Cathepsin B
68304488	CC(C)[C@H](NC(=O)[C@H](C)NC(=O)[C@H](Cc1ccccc1)NC(=O)c1ccccc1)C(=O)C(=O)NCC(=O)N1CCN(CC1)C(C)C	Cathepsin B
68305510	CC(C)[C@H](NC(=O)[C@H](C)NC(=O)[C@H](Cc1ccccc1)NC(=O)c1ccccc1)C(=O)C(=O)N[C@@H](C)C(=O)N1CCN(C)CC1	Cathepsin B
68304489	CC(C)[C@H](NC(=O)[C@H](C)NC(=O)[C@@H](NC(=O)c1ccccc1)C(C)(C)C)C(=O)C(=O)NCC(=O)N1CCc2ccccc2C1	Cathepsin B
118724181	[O-]C=O.CC(C)[C@H](NC(=O)[C@H](C)NC(=O)[C@H](Cc1ccccc1)NC(=O)c1ccccc1)C(=O)C(=O)NCC(=O)N1CC[N+](C)(C)CC1	Cathepsin B
68305511	CC(C)[C@H](NC(=O)[C@H](C)NC(=O)[C@H](Cc1ccccc1)NC(=O)c1cccc2ccccc12)C(=O)C(=O)NCC(=O)N1CCN(C)CC1	Cathepsin B
68305595	CC(C)[C@H](NC(=O)[C@H](C)NC(=O)[C@@H](NC(=O)c1ccccc1)C12CC3CC(CC(C3)C1)C2)C(=O)C(=O)NCC(=O)N1CCN(C)CC1	Cathepsin B
68304619	CC(C)[C@H](NC(=O)[C@H](C)NC(=O)[C@@H](NC(=O)c1ccnc2ccccc12)C(C)(C)C)C(=O)C(=O)NCC(=O)N1CCN(CC1)C(C)C	Cathepsin B
68305567	CC(C)[C@H](NC(=O)[C@H](C)NC(=O)[C@@H](N1Cc2ccccc2C1=O)C(C)(C)C)C(=O)C(=O)NCc1ccc(cc1)S(N)(=O)=O	Cathepsin B
68305444	CNC(=O)c1ccc(CNC(=O)C(=O)[C@@H](NC(=O)[C@H](C)NC(=O)[C@@H](N2Cc3ccccc3C2=O)C(C)(C)C)C(C)C)cc1	Cathepsin B
68305563	CC(C)[C@H](NC(=O)[C@H](C)NC(=O)[C@@H](N1Cc2ccccc2C1=O)C(C)(C)C)C(=O)C(=O)NCc1ccc(CN(C)C)cc1	Cathepsin B
71127989	CC(C)[C@H](NC(=O)[C@H](C)NC(=O)[C@@H](NC(=O)c1cccc2ccccc12)C(C)(C)C)C(=O)C(=O)NCc1ccc(cc1)S(N)(=O)=O	Cathepsin B
68304447	CCCC[C@H](NC(=O)[C@H](C)NC(=O)[C@H](Cc1ccccc1)NC(=O)c1ccccc1)C(=O)C(=O)NC1CCCCC1	Cathepsin B
44353889	Cc1cccc(C[C@H](Nc2ccc3COC(=O)c3c2)C(=O)N[C@@H](COCc2cccc(c2)-n2cnnn2)C#N)c1	Cathepsin B;Procathepsin L
9891108	Cc1cccc(C[C@H](Nc2ccccc2)C(=O)N[C@@H](COCc2ccc(F)c(c2)C(O)=O)C#N)c1	Cathepsin B;Procathepsin L
44354014	Cc1cccc(C[C@H](Nc2ccc3CCC(=O)c3c2)C(=O)N[C@@H](COCc2cccc(c2)C(O)=O)C#N)c1	Cathepsin B
44353936	Cc1cccc(C[C@H](Nc2ccccc2)C(=O)N[C@@H](COCc2cccc(O)c2)C#N)c1	Cathepsin B
44353951	Cc1cccc(C[C@H](Nc2ccc3COC(=O)c3c2)C(=O)N[C@@H](COCc2ccc(F)c(c2)C(O)=O)C#N)c1	Cathepsin B;Procathepsin L
44353924	CN1C(=O)c2ccc(N[C@@H](Cc3cccc(C)c3)C(=O)N[C@@H](COCc3cccc(c3)C(O)=O)C#N)cc2C1=O	Cathepsin B;Procathepsin L
44353910	Cc1cccc(C[C@H](Nc2cccc(c2)S(C)(=O)=O)C(=O)N[C@@H](COCc2cccc(c2)C(O)=O)C#N)c1	Cathepsin B
44354015	COC(=O)c1cccc(N[C@@H](Cc2cccc(C)c2)C(=O)N[C@@H](COCc2cccc(c2)C(O)=O)C#N)c1	Cathepsin B;Procathepsin L
44353927	Cc1cccc(C[C@H](Nc2ccc3COC(=O)c3c2)C(=O)N[C@@H](COCc2cccc(c2)C(O)=O)C#N)c1	Cathepsin B
9825355	Cc1cccc(C[C@H](Nc2ccccc2)C(=O)N[C@@H](COCc2cccc(c2)C(O)=O)C#N)c1	Cathepsin B;Procathepsin L
44353977	CN1Cc2ccc(N[C@@H](Cc3cccc(C)c3)C(=O)N[C@@H](COCc3cccc(c3)C(O)=O)C#N)cc2C1=O	Cathepsin B;Procathepsin L
44353986	Cc1cccc(C[C@H](Nc2ccccc2)C(=O)N[C@@H](COCc2ccc(cc2)C(O)=O)C#N)c1	Cathepsin B;Procathepsin L
44353976	Cc1cccc(C[C@H](Nc2ccc3c(c2)C(=O)OC3(C)C)C(=O)N[C@@H](COCc2cccc(c2)C(O)=O)C#N)c1	Cathepsin B;Procathepsin L
44353978	Cc1cccc(C[C@H](Nc2ccccc2)C(=O)N[C@@H](COCc2ccc(Cl)c(c2)C(O)=O)C#N)c1	Cathepsin B;Procathepsin L
44353974	Cc1cccc(C[C@H](Nc2ccccc2)C(=O)N[C@@H](COCc2ccccc2)C#N)c1	Cathepsin B;Procathepsin L
44353935	Cc1cccc(C[C@H](Nc2ccccc2)C(=O)N[C@@H](COCc2cccc(c2)-n2cnnn2)C#N)c1	Cathepsin B
44354016	OC(=O)c1cccc(COC[C@H](NC(=O)[C@H](Cc2ccccc2)Nc2ccccc2)C#N)c1	Cathepsin B;Procathepsin L
101889646	CC1(C)CCc2c(O)c(C(=O)CCc3ccc4OC5(C)CCCC(C)(C)C5Cc4c3)c(O)cc2O1	Cathepsin B;Procathepsin L
118719334	CC(C)=CCc1cc(CCC(=O)c2c(O)cc3OC(C)(C)CCc3c2O)ccc1O	Cathepsin B;Procathepsin L
101889645	CC1(C)CCc2cc(CCC(=O)c3c(O)cc4OC(C)(C)CCc4c3O)ccc2O1	Cathepsin B;Procathepsin L
118724585	CC(C)=CCC\C(C)=C/Cc1c(O)cc(O)c(C(=O)CCc2ccc(O)cc2)c1O	Cathepsin B;Procathepsin L
56948072	CN1C(N)=N[C@@]2([C@H]3OCCC[C@@H]3Oc3ccc(cc23)-c2cccnc2F)C1=O	Cathepsin B
118722345	CN1C(N)=N[C@@]2([C@@H]3OCCC[C@H]3Oc3ccc(cc23)-c2cccnc2F)C1=O	Cathepsin B
56947827	CN1C(N)=N[C@@]2([C@H]3OCCC[C@]3(C)Oc3ccc(cc23)-c2cccnc2F)C1=O	Cathepsin B
56947698	CN1C(N)=N[C@@]2([C@@H]3OCCC[C@@]3(C)Oc3ccc(cc23)-c2cccnc2F)C1=O	Cathepsin B
67950186	C[C@]12CCCO[C@@H]1[C@]1(COC(N)=N1)c1cc(ccc1O2)-c1cccnc1F	Cathepsin B
67971215	C[C@@]12CCCO[C@H]1[C@]1(COC(N)=N1)c1cc(ccc1O2)-c1cccnc1F	Cathepsin B
118722347	NC1=N[C@]2(CS1)[C@@H]1OCCC[C@H]1Oc1ccc(cc21)-c1cccnc1F	Cathepsin B
118722348	C[C@]12CCCO[C@@H]1[C@]1(CSC(N)=N1)c1cc(ccc1O2)-c1cccnc1F	Cathepsin B
67971930	C[C@]12CCCO[C@@H]1[C@]1(COC(N)=N1)c1cc(ccc1O2)-c1cncc(Cl)c1	Cathepsin B
118722349	C[C@]12CCCO[C@@H]1[C@]1(CSC(N)=N1)c1cc(ccc1O2)-c1cncc(Cl)c1	Cathepsin B
67950205	C[C@]12CCCO[C@@H]1[C@]1(COC(N)=N1)c1cc(ccc1O2)-c1cc(F)cc(Cl)c1	Cathepsin B
118722350	C[C@]12CCCO[C@@H]1[C@]1(CSC(N)=N1)c1cc(ccc1O2)-c1cc(F)cc(Cl)c1	Cathepsin B
67950125	C[C@]12CCCO[C@@H]1[C@]1(COC(N)=N1)c1cc(ccc1O2)-c1cccc(c1)C#N	Cathepsin B
118722351	C[C@]12CCCO[C@@H]1[C@]1(CSC(N)=N1)c1cc(ccc1O2)-c1cccc(c1)C#N	Cathepsin B
67950129	C[C@]12CCCO[C@@H]1[C@]1(COC(N)=N1)c1cc(ccc1O2)-c1cncnc1	Cathepsin B
118722352	C[C@]12CCCO[C@@H]1[C@]1(CSC(N)=N1)c1cc(ccc1O2)-c1cncnc1	Cathepsin B
44382185	O=C(N[C@H](CCc1ccccc1)C(=O)N[C@@H](CCc1ccccc1)CNc1ccc(cc1)N1CCCCC1)OCc1ccccc1	Cathepsin B;Procathepsin L
44382238	CC(C)[C@@H](NC(=O)OCc1ccccc1)C(=O)N[C@@H](CCc1ccccc1)CNc1ccc(cc1)N1CCCCC1	Cathepsin B;Procathepsin L
91932718	O=C(N[C@H](Cc1c[nH]c2ccccc12)C(=O)N[C@@H](CCc1ccccc1)CNc1ccc(cc1)N1CCCCC1)OCc1ccccc1	Cathepsin B;Procathepsin L
44383255	C[C@@H](NC(=O)OCc1ccccc1)C(=O)N[C@@H](CCc1ccccc1)CNc1ccc(cc1)N1CCCCC1	Cathepsin B;Procathepsin L
44382186	Oc1ccc(C[C@@H](NC(=O)OCc2ccccc2)C(=O)N[C@@H](CCc2ccccc2)CNc2ccc(cc2)N2CCCCC2)cc1	Cathepsin B;Procathepsin L
44383306	CC(C)C[C@@H](NC(=O)OCc1ccccc1)C(=O)N[C@@H](CCc1ccccc1)CNc1ccc(cc1)N1CCCCC1	Cathepsin B;Procathepsin L
44383254	O=C(CNC(=O)OCc1ccccc1)N[C@@H](CCc1ccccc1)CNc1ccc(cc1)N1CCCCC1	Cathepsin B;Procathepsin L
44382237	CSCC[C@@H](NC(=O)OCc1ccccc1)C(=O)N[C@@H](CCc1ccccc1)CNc1ccc(cc1)N1CCCCC1	Cathepsin B;Procathepsin L
44382187	O=C(N[C@H](Cc1ccccc1)C(=O)N[C@@H](CCc1ccccc1)CNc1ccc(cc1)N1CCCCC1)OCc1ccccc1	Cathepsin B;Procathepsin L
44382949	O=C(N[C@@H](CCc1ccccc1)CNc1ccc(cc1)N1CCCCC1)C1CCCN1C(=O)OCc1ccccc1	Cathepsin B;Procathepsin L
44321884	CCC[C@H](NC(=O)[C@@H]1[C@H]2CCC[C@H]2CN1C(=O)[C@@H](NC(=O)[C@@H](NC(=O)c1cnccn1)C(C)C)C(C)(C)C)C(=O)C(=O)NC(C)CC	Cathepsin B;Procathepsin L
44321598	CC(C)[C@H](NC(=O)c1cnccn1)C(=O)N[C@H](C(=O)N1C[C@@H]2CCC[C@@H]2[C@H]1C(=O)N[C@@H](CC(F)F)C(=O)C(=O)NC1CC1)C(C)(C)C	Cathepsin B;Procathepsin L
44319528	CCCC(NC(=O)[C@@H]1[C@H]2CCC[C@H]2CN1C(=O)[C@@H](NC(=O)[C@@H](NC(=O)c1cnccn1)C(C)C)C(C)C)C(=O)C(=O)NC1CC1	Cathepsin B;Procathepsin L
44321883	CCC[C@H](NC(=O)[C@@H]1[C@H]2CCC[C@H]2CN1C(=O)[C@@H](NC(=O)[C@@H](NC(=O)c1cnccn1)C(C)C)C(C)(C)C)C(=O)C(=O)N[C@@H](C)c1ccccc1	Cathepsin B;Procathepsin L
118720232	COc1ccc(cc1C(=O)C(C)(C)c1cc(Cl)cc(Cl)c1)C(=O)NCC(=O)NCC#N	Cathepsin B;Procathepsin L
118720239	CC[C@H](C(=O)N[C@H]1CCN(CC(=O)NC\C=C\S(C)(=O)=O)C1=O)c1cc(Cl)cc(Cl)c1	Cathepsin B;Procathepsin L
118720238	CCN[C@H](C(=O)N[C@H](C(=O)NCC(=O)NC\C=C\S(C)(=O)=O)C(C)(C)C)c1cc(Cl)cc(Cl)c1	Cathepsin B;Procathepsin L
118720237	CC(C)(C)[C@H](NC(=O)Cc1cc(Cl)cc(Cl)c1)C(=O)NCC(=O)NC\C=C\S(C)(=O)=O	Cathepsin B;Procathepsin L
118720236	COc1ccc(cc1C(=O)C(C)(C)c1cc(Cl)cc(Cl)c1)C(=O)NCC(=O)NC\C=C\S(C)(=O)=O	Cathepsin B;Procathepsin L
118720235	CN(C)CCOc1ccc(cc1C(=O)C(C)(C)c1cc(Cl)cc(Cl)c1)C(=O)NCc1ccnc(n1)C#N	Cathepsin B;Procathepsin L
118720234	COc1ccc(cc1C(=O)C(C)(C)c1cc(Cl)cc(Cl)c1)C(=O)NCc1ccnc(n1)C#N	Cathepsin B;Procathepsin L
118720233	CN(C)CCOc1ccc(cc1C(=O)C(C)(C)c1cc(Cl)cc(Cl)c1)C(=O)NCC(=O)NCC#N	Cathepsin B;Procathepsin L
44343023	CCCC[C@H](NC(=O)OC1(Cc2ccccc2)CCCCC1)C=O	Cathepsin B;Procathepsin L
44343301	CCCC[C@H](NC(=O)O[C@@H](C)Cc1ccccc1)C=O	Cathepsin B;Procathepsin L
44343105	CCCC[C@H](NC(=O)OC1(Cc2ccccc2)CCC1)C=O	Cathepsin B;Procathepsin L
44343092	CCCC[C@H](NC(=O)OC(CC)(CC)Cc1ccccc1)C=O	Cathepsin B;Procathepsin L
44343028	CCCC[C@H](NC(=O)O[C@@H](CC)Cc1ccccc1)C=O	Cathepsin B;Procathepsin L
44343037	CCCC[C@H](NC(=O)O[C@@H](C)CC1CCCCC1)C=O	Cathepsin B;Procathepsin L
10062714	CCCC[C@H](NC(=O)OC1(Cc2ccccc2)CCCC1)C=O	Cathepsin B;Procathepsin L
11432299	CC(C)CN(NC(=O)OCc1ccccc1)C(=O)CN(Cc1ccccc1)N=Cc1cccc(c1)B(O)O	Cathepsin B
11237019	CC(C)CN(CC(=O)N(CC(C)C)NC(=O)OCc1ccccc1)N=Cc1ccccc1B(O)O	Cathepsin B
10047261	CC(C)C[C@H](Nc1cscc1-c1ccc(cc1)N1CCNCC1)C(=O)NCC#N	Cathepsin B;Procathepsin L
44393795	CC(C)C[C@H](Nc1cscc1Br)C(=O)NCC#N	Cathepsin B;Procathepsin L
10179450	CC(C)C[C@H](Nc1cccc(c1)-c1ccc(cc1)N1CCNCC1)C(=O)NCC#N	Cathepsin B;Procathepsin L
10111943	CC(C)C[C@H](Nc1ccc(cc1)-c1ccc(cc1)N1CCNCC1)C(=O)NCC#N	Cathepsin B;Procathepsin L
10179451	CC(C)C[C@H](Nc1ccccc1-c1ccc(cc1)N1CCNCC1)C(=O)NCC#N	Cathepsin B;Procathepsin L
10288811	CCCC[C@H](NC(=O)OCC1(CCc2ccccc2)CCC1)C(=O)C(=O)N[C@H](C)c1ccccc1	Cathepsin B;Procathepsin L
10129236	C[C@@H](NC(=O)C(=O)[C@H](CCCCNC(=O)N1CCOCC1)NC(=O)OCC1(Cc2ccc(F)cc2)CCC1)c1ccccc1	Cathepsin B;Procathepsin L
10174359	CCCC[C@H](NC(=O)OCC1(CCCc2ccccc2)CCC1)C(=O)C(=O)N[C@H](C)c1ccccc1	Cathepsin B;Procathepsin L
44394458	CCCC[C@H](NC(=O)OC1(Cc2ccccc2)CCCC1)C(=O)C(=O)N[C@H](C)c1ccccc1	Cathepsin B;Procathepsin L
10127748	CCCC[C@H](NC(=O)OCC1(Cc2ccccc2)CCC1)C(=O)C(=O)N[C@H](C)c1ccccc1	Cathepsin B;Procathepsin L
10129151	CN(C)S(=O)(=O)NCCCC[C@H](NC(=O)OCC1(Cc2ccc(F)cc2)CCC1)C(=O)C(=O)NCc1cccnc1	Cathepsin B;Procathepsin L
44394353	CCCC[C@H](NC(=O)OCC(C)(C)Cc1ccccc1)C(=O)C(=O)N[C@H](C)c1ccccc1	Cathepsin B;Procathepsin L
5288259	CCCC[C@H](NC(=O)OCC1(Cc2ccc(F)cc2)CCC1)C(=O)C(=O)Nc1ccn[nH]1	Cathepsin B;Procathepsin L
10174161	CCCC[C@H](NC(=O)OCC1(Cc2ccccc2)CCCC1)C(=O)C(=O)N[C@H](C)c1ccccc1	Cathepsin B;Procathepsin L
44394287	CCCC[C@H](NC(=O)OCC(C)(C)c1ccccc1)C(=O)C(=O)N[C@H](C)c1ccccc1	Cathepsin B;Procathepsin L
15955412	CCC[C@H](NC(=O)[C@@H]1C2CCCC2CN1C(=O)[C@@H](NC(=O)[C@@H](NC(=O)c1cnccn1)C(C)(C)C)C(C)(C)C)C(=O)C(=O)NC1CC1	Cathepsin B;Procathepsin L;Plasminogen
73347119	CCC[C@H](NC(=O)[C@@H]1C2CCCC2CN1C(=O)[C@@H](NC(=O)[C@@H](NC(=O)c1cnccn1)[C@@H](C)CC)C(C)(C)C)C(=O)C(=O)NC1CC1	Cathepsin B;Procathepsin L;Plasminogen
73350210	CCC[C@H](NC(=O)[C@@H]1C2CCCC2CN1C(=O)[C@@H](NC(=O)[C@@H](NC(=O)c1cnccn1)[C@@H](C)OC)C(C)(C)C)C(=O)C(=O)NC1CC1	Cathepsin B;Procathepsin L;Plasminogen
24880885	CCC[C@H](NC(=O)[C@@H]1C2CCCC2CN1C(=O)[C@@H](NC(=O)[C@@H](NC(=O)c1cnccn1)C1CCCCC1)C(C)(C)C)C(=O)C(=O)NC1CC1	Cathepsin B;Procathepsin L;Plasminogen
44394250	CCCC(NC(=O)[C@@H]1C2CCCC2CN1C(=O)[C@@H](NC(=O)[C@@H](NC(=O)c1cnccn1)C1CCCCC1)C(C)(C)C)C(=O)C(=O)N[C@H](C)c1ccccc1	Cathepsin B;Procathepsin L;Plasminogen
44394249	CCCC(NC(=O)[C@@H]1C2CCCC2CN1C(=O)[C@@H](NC(=O)[C@@H](NC(=O)c1cnccn1)C1CCCCC1)C(C)(C)C)C(=O)C(=O)N[C@H](C)CC	Cathepsin B;Procathepsin L;Plasminogen
3011892	CC(C)(C)[C@H](NC(=O)[C@@H](NC(=O)c1cnccn1)C1CCCCC1)C(=O)N1CC2CCCC2[C@H]1C(=O)NC(CC(F)F)C(=O)C(=O)NC1CC1	Cathepsin B;Procathepsin L;Plasminogen
26030	Cl[Au](Cl)Cl	Cathepsin B;Procathepsin L
4479093	[O-]C(=O)CC(S[Au])C([O-])=O	Cathepsin B;Procathepsin L
70788951	CC[P+](CC)(CC)[Au-]S[C@@H]1O[C@H](COC(C)=O)[C@@H](OC(C)=O)[C@H](OC(C)=O)[C@H]1OC(C)=O	Cathepsin B;Procathepsin L
11343089	CC(C)[C@H](NC(=O)[C@@H](NC(C)=O)C1CCCCC1)C(=O)N1C[C@@H](C[C@H]1C(=O)N[C@@]1(C[C@H]1C=C)C(O)=O)Oc1cc(nc2ccccc12)-c1ccccc1	Cathepsin B;Leukocyte elastase
44391459	C[C@@H](CC1CCCCC1)OC(=O)C1CCCN1C#N	Cathepsin B;Procathepsin L
44391474	C[C@@H](CC1CCCCC1)OC(=O)C1CCN1C#N	Cathepsin B;Procathepsin L
44391475	C[C@@H](CC1CCCCC1)OC(=O)N[C@H]1CCN(C1)C#N	Cathepsin B;Procathepsin L
10025017	CCCC[C@H](NC(=O)O[C@@H]1C(=O)OCC1(C)C)C(=O)C(=O)N[C@H](C)c1ccccc1	Cathepsin B;Procathepsin L
44402263	CCCC[C@H](NC(=O)O[C@H]1C[C@@H](C)C[C@@H](C)C1)C(=O)C(=O)N[C@H](C)c1ccccc1	Cathepsin B;Procathepsin L
44402160	CCCC[C@H](NC(=O)OC1C2(C)CCC(C2)C1(C)C)C(=O)C(=O)N[C@H](C)c1ccccc1	Cathepsin B;Procathepsin L
44402291	CCCC[C@H](NC(=O)OC1CC2CCC1C2)C(=O)C(=O)N[C@H](C)c1ccccc1	Cathepsin B;Procathepsin L
44402158	CCCC[C@H](NC(=O)O[C@H]1CCc2ccccc12)C(=O)C(=O)N[C@H](C)c1ccccc1	Cathepsin B;Procathepsin L
44402175	CCCC[C@H](NC(=O)OC1C[C@H](C)C[C@@H](C)C1)C(=O)C(=O)N[C@H](C)c1ccccc1	Cathepsin B;Procathepsin L
44402055	CCCC[C@H](NC(=O)O[C@H]1CCCc2ccccc12)C(=O)C(=O)N[C@H](C)c1ccccc1	Cathepsin B;Procathepsin L
11502586	CCCC[C@H](NC(=O)O[C@@H]1C(=O)NCC1(C)C)C(=O)C(=O)N[C@H](C)c1ccccc1	Cathepsin B;Procathepsin L
44402056	CCCC[C@H](NC(=O)OC1C2CC3CC(C2)CC1C3)C(=O)C(=O)N[C@H](C)c1ccccc1	Cathepsin B;Procathepsin L
118729722	CCN(CC)C(=O)[C@H](Cc1ccccc1)NC(=O)[C@H](CC(C)C)NC(=O)[C@@H](NC(=O)[C@@H](N)COC(=O)[C@H](CC(C)C)NC(C)=O)C(C)C	Cathepsin B;Acetylcholinesterase
118729723	CCN(CC)C(=O)[C@H](Cc1ccc(F)cc1)NC(=O)[C@H](CC(C)C)NC(=O)[C@@H](NC(=O)[C@@H](N)COC(=O)[C@H](CC(C)C)NC(C)=O)C(C)C	Cathepsin B;Acetylcholinesterase
118729724	CCN(CC)C(=O)[C@H](Cc1ccc(Cl)cc1)NC(=O)[C@H](CC(C)C)NC(=O)[C@@H](NC(=O)[C@@H](N)COC(=O)[C@H](CC(C)C)NC(C)=O)C(C)C	Cathepsin B;Acetylcholinesterase
118729725	CCN(CC)C(=O)[C@H](Cc1ccc(Br)cc1)NC(=O)[C@H](CC(C)C)NC(=O)[C@@H](NC(=O)[C@@H](N)COC(=O)[C@H](CC(C)C)NC(C)=O)C(C)C	Cathepsin B;Acetylcholinesterase
118729726	CCN(CC)C(=O)[C@H](Cc1ccc(OC)cc1)NC(=O)[C@H](CC(C)C)NC(=O)[C@@H](NC(=O)[C@@H](N)COC(=O)[C@H](CC(C)C)NC(C)=O)C(C)C	Cathepsin B;Acetylcholinesterase
118729727	CCN(CC)C(=O)[C@H](Cc1ccc2ccccc2c1)NC(=O)[C@H](CC(C)C)NC(=O)[C@@H](NC(=O)[C@@H](N)COC(=O)[C@H](CC(C)C)NC(C)=O)C(C)C	Cathepsin B;Acetylcholinesterase
118729728	CCN(CC)C(=O)[C@H](Cc1ccccc1)NC(=O)[C@H](CC(C)C)NC(=O)[C@@H](NC(=O)[C@@H](N)COC(=O)[C@@H]1CCCN1C(C)=O)C(C)C	Cathepsin B;Acetylcholinesterase
118729729	CCN(CC)C(=O)[C@H](Cc1ccc(F)cc1)NC(=O)[C@H](CC(C)C)NC(=O)[C@@H](NC(=O)[C@@H](N)COC(=O)[C@@H]1CCCN1C(C)=O)C(C)C	Cathepsin B;Acetylcholinesterase
118729730	CCN(CC)C(=O)[C@H](Cc1ccc(Cl)cc1)NC(=O)[C@H](CC(C)C)NC(=O)[C@@H](NC(=O)[C@@H](N)COC(=O)[C@@H]1CCCN1C(C)=O)C(C)C	Cathepsin B;Acetylcholinesterase
118729731	CCN(CC)C(=O)[C@H](Cc1ccc(Br)cc1)NC(=O)[C@H](CC(C)C)NC(=O)[C@@H](NC(=O)[C@@H](N)COC(=O)[C@@H]1CCCN1C(C)=O)C(C)C	Cathepsin B;Acetylcholinesterase
118729732	CCN(CC)C(=O)[C@H](Cc1ccc(OC)cc1)NC(=O)[C@H](CC(C)C)NC(=O)[C@@H](NC(=O)[C@@H](N)COC(=O)[C@@H]1CCCN1C(C)=O)C(C)C	Cathepsin B;Acetylcholinesterase
102532094	CCN(CC)C(=O)[C@H](Cc1ccc2ccccc2c1)NC(=O)[C@H](CC(C)C)NC(=O)[C@@H](NC(=O)[C@@H](N)COC(=O)[C@@H]1CCCN1C(C)=O)C(C)C	Cathepsin B;Acetylcholinesterase
44398649	C[C@@H](CC1CCCCC1)OC(=O)NN(C#N)C(C)C	Cathepsin B;Procathepsin L
44398741	CC[C@@H](Cc1ccccc1)OC(=O)NN(C)C#N	Cathepsin B;Procathepsin L
44398659	C[C@@H](CC1CCCCC1)OC(=O)CN(C)C#N	Cathepsin B;Procathepsin L
44398651	C[C@@H](CC1CCCCC1)OC(=O)NN(C)C#N	Cathepsin B;Procathepsin L
10231447	CCCC[C@H](NC(=O)O[C@H](Cc1nnc(o1)-c1ccc(cc1)C(F)(F)F)C(C)(C)C)C(=O)C(=O)Nc1ccn[nH]1	Cathepsin B;Procathepsin L
10120133	CCCC[C@H](NC(=O)O[C@H](Cc1nnc(o1)-c1ccc(F)cc1)C(C)(C)C)C(=O)C(=O)N[C@H](C)c1ccccc1	Cathepsin B;Procathepsin L
10302710	CCCC[C@H](NC(=O)O[C@H](Cc1nnc(o1)-c1ccccc1)C(C)(C)CC)C(=O)C(=O)N[C@H](C)c1ccccc1	Cathepsin B;Procathepsin L
5287498	CCCC[C@H](NC(=O)O[C@H](Cc1nnc(o1)-c1ccc(cc1)C(F)(F)F)C(C)(C)C)C(=O)C(=O)NN1CCOC1=O	Cathepsin B;Procathepsin L
44397693	CCCC[C@H](NC(=O)O[C@H](Cc1nnc(o1)-c1ccc(F)cc1)C(C)(C)C)C(=O)C(=O)NCc1cccnc1	Cathepsin B;Procathepsin L
10210867	CCCC[C@H](NC(=O)O[C@H](Cc1nnc(o1)-c1ccc(cc1)C(F)(F)F)C(C)(C)C)C(=O)C(=O)N[C@H](C)c1ccccc1	Cathepsin B;Procathepsin L
10166544	CCCC[C@H](NC(=O)O[C@H](Cn1cc(cn1)-c1ccc(cc1)C(F)(F)F)C(C)(C)C)C(=O)C(=O)Nc1ccn[nH]1	Cathepsin B;Procathepsin L
44397609	CCCC[C@H](NC(=O)O[C@H](CN1CCN(C1=O)c1ccc(cc1)C(F)(F)F)C(C)(C)C)C(=O)C(=O)Nc1ccn[nH]1	Cathepsin B;Procathepsin L
10186046	CCCC[C@H](NC(=O)O[C@H](Cc1nnc(o1)-c1ccc(F)cc1)C(C)(C)C)C(=O)C(=O)Nc1ccn[nH]1	Cathepsin B;Procathepsin L
10165557	CCCC[C@H](NC(=O)O[C@H](Cc1nnc(o1)-c1ccccc1)C(C)(C)C)C(=O)C(=O)N[C@H](C)c1ccccc1	Cathepsin B;Procathepsin L
44397423	CCCC[C@H](NC(=O)OC(Cc1nnc(o1)-c1ccc(F)cc1)C(C)(C)C)C(=O)C(=O)N[C@H]1CCCNC1=O	Cathepsin B;Procathepsin L
10303657	CCCC[C@H](NC(=O)O[C@H](Cn1cnc(c1)-c1ccc(cc1)C(F)(F)F)C(C)(C)C)C(=O)C(=O)Nc1nccs1	Cathepsin B;Procathepsin L
10120903	CCCC[C@H](NC(=O)O[C@H](Cn1ccc(n1)-c1ccc(cc1)C(F)(F)F)C(C)(C)C)C(=O)C(=O)NCc1ccno1	Cathepsin B;Procathepsin L
10164961	CCCC[C@H](NC(=O)O[C@H](Cc1nnc(o1)-c1ccccc1)C(C)C)C(=O)C(=O)N[C@H](C)c1ccccc1	Cathepsin B;Procathepsin L
10187920	CCCC[C@H](NC(=O)O[C@H](Cn1cnc(c1)-c1ccc(cc1)C(F)(F)F)C(C)(C)C)C(=O)C(=O)Nc1ccn[nH]1	Cathepsin B;Procathepsin L
10303526	CCCC[C@H](NC(=O)O[C@H](Cn1ccc(n1)-c1ccc(cc1)C(F)(F)F)C(C)(C)C)C(=O)C(=O)Nc1ccccn1	Cathepsin B;Procathepsin L
44402952	CC(C)CC(NC(c1ccc(cc1)-c1ccc(cc1)N1CCNCC1)C(F)(F)F)C(=O)NCC#N	Cathepsin B;Procathepsin L
11503223	O=C(NC1(CCCCC1)C(=O)NCC#N)c1ccc(cc1)-c1ccc(cc1)N1CCNCC1	Cathepsin B;Procathepsin L
44403028	FC(F)(F)C(NC1(CCCCC1)C(=O)NCC#N)c1ccc(cc1)-c1ccc(cc1)N1CCNCC1	Cathepsin B;Procathepsin L
10287617	CC(C)C[C@H](NC(c1ccc(Br)cc1)C(F)(F)F)C(=O)NCC#N	Cathepsin B;Procathepsin L
10420833	CCCC[C@H](NC(=O)OC(C)(C)C)C=O	Cathepsin B;Procathepsin L
11545899	CCCC[C@H](NC(=O)O[C@@H](C)Cc1ccccc1)C=NNC(=O)N1CCOCC1	Cathepsin B;Procathepsin L
44408016	CCCC[C@H](NC(=O)OC(C)(C)C)C=NNC(=O)N1CCOCC1	Cathepsin B;Procathepsin L
10062713	CCCC[C@H](NC(=O)O[C@H](Cc1ccccc1)C(C)C)C=O	Cathepsin B;Procathepsin L
91936399	CCCC[C@H](NC(=O)OC1(Cc2ccccc2)CCCC1)C=NN=C(O)N1CCc2ccccc12	Cathepsin B;Procathepsin L
44408049	CCCC[C@H](NC(=O)O[C@H](Cc1ccccc1)C(C)C)C=NNC(=O)N1CCOCC1	Cathepsin B;Procathepsin L
91936398	CCCC[C@H](NC(=O)OC(C)(C)C)C=NN=C(O)N1CCc2ccccc12	Cathepsin B;Procathepsin L
11562607	CC(C)(C)NC1CCN(CC1)c1ccc(cc1)-c1ccc(cc1)C(=O)NC1(CCCCC1)C(=O)NCC#N	Cathepsin B;Procathepsin L
44409753	CC(C)C(C(=O)N[C@@H](Cc1ccccc1)C=O)C(=O)OCc1ccccc1	Cathepsin B
15949750	CC(C)CN(CCOCc1ccccc1)C(=O)N[C@@H](Cc1ccccc1)C=O	Cathepsin B
44409659	CC(C)CC(C(=O)N[C@@H](Cc1ccccc1)C=O)C(=O)OCc1ccccc1	Cathepsin B
44410025	CC(C)N(CCOCc1ccccc1)C(=O)N[C@@H](Cc1ccccc1)C=O	Cathepsin B
11771234	CC[C@H](N)C(=O)N[C@@H](Cc1ccc(cc1)-c1ccccc1)C#N	Cathepsin B;Procathepsin L;Cytochrome P450 2C19;Cytochrome P450 2C9;Cytochrome P450 1A
11583999	CC(C)C[C@H](NC(=O)[C@H](C)NC(=O)[C@H](CCC(=O)OC(C)(C)C)NC(C)=O)\C=C\S(C)(=O)=O	Cathepsin B
11570453	CC(C)C[C@H](NC(=O)CNC(=O)[C@H](CCC(=O)OC(C)(C)C)NC(=O)OCc1ccccc1)C=CS(C)(=O)=O	Cathepsin B
11513217	CC[C@H](C)[C@H](NC(=O)OCc1ccccc1)C(=O)N[C@@H](CCCC(=O)OC(C)(C)C)C(=O)N[C@@H](C)C(=O)N[C@@H](CC(C)C)C=CS(C)(=O)=O	Cathepsin B
11613973	CC(C)C[C@H](NC(=O)[C@@H](C)NC(=O)[C@H](CC(C)C)NC(=O)[C@H](CCc1ccccc1)NC(C)=O)\C=C\S(C)(=O)=O	Cathepsin B
11621347	CC(C)C[C@H](NC(=O)[C@H](C)NC(=O)[C@H](CCC(=O)OC(C)(C)C)NS(=O)(=O)c1ccc(C)cc1)\C=C\S(C)(=O)=O	Cathepsin B
11556651	CC[C@H](C)[C@H](NC(=O)OCc1ccccc1)C(=O)N[C@@H](CCC(=O)OC(C)(C)C)C(=O)N[C@@H](C)C(=O)N[C@@H](CC(C)C)C=CS(C)(=O)=O	Cathepsin B
11563622	CC[C@H](C)[C@H](NC(=O)OCc1ccccc1)C(=O)N[C@@H](CCC(N)=O)C(=O)N[C@@H](C)C(=O)N[C@@H](CC(C)C)C=CS(C)(=O)=O	Cathepsin B
11534772	CC[C@H](C)[C@H](NC(=O)OCc1ccccc1)C(=O)N[C@@H](Cc1ccccc1)C(=O)N[C@@H](C)C(=O)N[C@@H](CC(C)C)C=CS(C)(=O)=O	Cathepsin B
11556056	CC(C)C[C@H](NC(=O)[C@H](C)NC(=O)[C@H](CC(C)C)NC(=O)[C@H](CCc1ccccc1)NC(C)=O)\C=C\S(C)(=O)=O	Cathepsin B
11713852	CC(C)C[C@H](NC(=O)CNC(=O)[C@H](CC(C)C)NC(=O)[C@H](CCc1ccccc1)NC(C)=O)\C=C\S(C)(=O)=O	Cathepsin B
3035402	CC[C@H](C)[C@H](NC(=O)[C@H]([C@@H](C)CC)N(C)C(C)=O)C(=O)NC(=O)[C@@H](NC(CC(C)C)C(=O)[C@@]1(C)CO1)[C@@H](C)O	Cathepsin B
11599767	CC(C)C[C@H](NC(=O)[C@H](CO)NC(=O)[C@H](CC(=O)NCC(C)(C)C)NS(=O)(=O)c1ccc(C)cc1)\C=C\S(C)(=O)=O	Cathepsin B
11621207	CC(C)C[C@H](NC(=O)[C@H](C)NC(=O)[C@H](CCC(=O)OC(C)(C)C)NC(=O)OCc1ccccc1)C=CS(C)(=O)=O	Cathepsin B
11621748	CC[C@H](C)[C@H](NC(=O)OCc1ccccc1)C(=O)N[C@@H](CCC(=O)NC(C)(C)C)C(=O)N[C@@H](C)C(=O)N[C@@H](CC(C)C)C=CS(C)(=O)=O	Cathepsin B
11520360	CC[C@H](C)[C@H](NC(=O)OCc1ccccc1)C(=O)N[C@@H](CCC(=O)NC(C)C)C(=O)N[C@@H](C)C(=O)N[C@@H](CC(C)C)C=CS(C)(=O)=O	Cathepsin B
11714476	CC[C@H](C)[C@H](NC(=O)OCc1ccccc1)C(=O)N[C@@H](CCc1ccccc1)C(=O)N[C@@H](C)C(=O)N[C@@H](CC(C)C)C=CS(C)(=O)=O	Cathepsin B
11585523	CC[C@H](C)[C@H](NC(=O)OCc1ccccc1)C(=O)N[C@@H](CS(C)(=O)=O)C(=O)N[C@@H](C)C(=O)N[C@@H](CC(C)C)C=CS(C)(=O)=O	Cathepsin B
11534625	CC[C@H](C)[C@H](NC(=O)OCc1ccccc1)C(=O)N[C@@H](CC(C)C)C(=O)N[C@@H](C)C(=O)N[C@@H](CC(C)C)C=CS(C)(=O)=O	Cathepsin B
11693148	CC(C)C[C@H](NC(=O)[C@H](Cc1ccccc1)NC(=O)[C@H](CC(C)C)NC(=O)[C@H](CCc1ccccc1)NC(C)=O)\C=C\S(C)(=O)=O	Cathepsin B
11505372	CC[C@H](C)[C@H](NC(=O)OCc1ccccc1)C(=O)N1CCC[C@H]1C(=O)N[C@@H](C)C(=O)N[C@@H](CC(C)C)C=CS(C)(=O)=O	Cathepsin B
11664755	CC[C@H](C)[C@H](NC(=O)OCc1ccccc1)C(=O)N[C@@H](COCc1ccccc1)C(=O)N[C@@H](C)C(=O)N[C@@H](CC(C)C)C=CS(C)(=O)=O	Cathepsin B
11636269	CC[C@H](C)[C@H](NC(=O)OCc1ccccc1)C(=O)N[C@@H](CS(=O)(=O)Cc1ccccc1)C(=O)N[C@@H](C)C(=O)N[C@@H](CC(C)C)C=CS(C)(=O)=O	Cathepsin B
44414992	CC(C)C[C@@H](C(=O)NCC#N)c1cccc(c1)-c1cccc(c1)-c1csc(CN2CCNCC2)n1	Cathepsin B;Procathepsin L
9891030	CC(C)CC(C(=O)NCC#N)c1cccc(c1)-c1cccc(c1)-c1csc(n1)N1CCNCC1	Cathepsin B;Procathepsin L
44414978	CC(C)C[C@@H](C(=O)NCC#N)c1cccc(c1)-c1cccc(c1)-c1csc(n1)N1CCN(CC1)C(C)(C)C	Cathepsin B;Procathepsin L
44415006	CC(C)C[C@@H](C(=O)NCC#N)c1cccc(c1)-c1cccc(c1)-c1csc(n1)N1CCC(C1)N(C)C	Cathepsin B;Procathepsin L
44414977	CC(C)CC(C(=O)NCC#N)c1cccc(c1)-c1ccc(cc1)-c1csc(n1)N1CCNCC1	Cathepsin B;Procathepsin L
10184761	CC(C)CC(C(=O)NCC#N)c1cccc(c1)-c1cccc(c1)-c1csc(n1)N1CCN(C)CC1	Cathepsin B;Procathepsin L
11849751	[O-][N+](=O)c1ccc(cc1)S(=O)(=O)N1CCC[C@@H]1C(=O)NC(Cc1ccccc1)C=O	Cathepsin B
11849756	Cc1ccc(cc1)S(=O)(=O)N1CCC[C@@H]1C(=O)NC(Cc1ccccc1)C(=O)C(=O)NCCc1ccccc1	Cathepsin B
11849845	O=CC(Cc1ccccc1)NC(=O)[C@H]1CCCN1S(=O)(=O)c1ccccc1	Cathepsin B
11849209	COc1ccc(cc1)S(=O)(=O)N1CCC[C@@H]1C(=O)NC(Cc1ccccc1)C(=O)C(=O)NCCc1ccccc1	Cathepsin B
11849207	Fc1ccc(cc1)S(=O)(=O)N1CSC[C@@H]1C(=O)NC(Cc1ccccc1)C=O	Cathepsin B
11849844	CC(C)S(=O)(=O)N1CCC[C@@H]1C(=O)NC(Cc1ccccc1)C=O	Cathepsin B
11849752	Clc1ccc(cc1)S(=O)(=O)N1CCC[C@@H]1C(=O)NC(Cc1ccccc1)C=O	Cathepsin B
11849702	CCCCS(=O)(=O)N1CCC[C@@H]1C(=O)NC(Cc1ccccc1)C=O	Cathepsin B
11849753	Ic1ccc(cc1)S(=O)(=O)N1CCC[C@@H]1C(=O)NC(Cc1ccccc1)C=O	Cathepsin B
11849206	Brc1ccc(cc1)S(=O)(=O)N1CCC[C@@H]1C(=O)NC(Cc1ccccc1)C=O	Cathepsin B
11849755	Brc1ccc(cc1)S(=O)(=O)N1CSC[C@@H]1C(=O)NC(Cc1ccccc1)C=O	Cathepsin B
11849846	[O-][N+](=O)c1cccc(c1)S(=O)(=O)N1CCC[C@@H]1C(=O)NC(Cc1ccccc1)C=O	Cathepsin B
11849754	Clc1ccc(cc1)S(=O)(=O)N1CSC[C@@H]1C(=O)NC(Cc1ccccc1)C=O	Cathepsin B
11849704	COc1ccc(cc1)S(=O)(=O)N1CCC[C@@H]1C(=O)NC(Cc1ccccc1)C=O	Cathepsin B
11849703	O=CC(Cc1ccccc1)NC(=O)[C@H]1CCCN1S(=O)(=O)c1cccc2ccccc12	Cathepsin B
44414975	Cc1ccc(cc1)S(=O)(=O)N1CSC[C@@H]1C(=O)NC(Cc1ccccc1)C=O	Cathepsin B
11849705	[O-][N+](=O)c1ccccc1S(=O)(=O)N1CCC[C@@H]1C(=O)NC(Cc1ccccc1)C=O	Cathepsin B
11849757	[O-][N+](=O)c1ccc(cc1)S(=O)(=O)N1CCC[C@@H]1C(=O)NC(Cc1ccccc1)C(=O)C(=O)NCCc1ccccc1	Cathepsin B
44414966	Cc1ccc(cc1)S(=O)(=O)N1CCC[C@@H]1C(=O)NC(Cc1ccccc1)C=O	Cathepsin B
11849205	Fc1ccc(cc1)S(=O)(=O)N1CCC[C@@H]1C(=O)NC(Cc1ccccc1)C=O	Cathepsin B
11849208	Ic1ccc(cc1)S(=O)(=O)N1CSC[C@@H]1C(=O)NC(Cc1ccccc1)C=O	Cathepsin B
10190314	CCCC(CCC)S(=O)(=O)C[C@@H](NC(=O)OCc1cccnc1)C(=O)N[C@@H](Cc1cc(F)cc(F)c1)[C@H](O)CNCc1cccc(CC)c1	Cathepsin B
44430091	CCCC(CCC)S(=O)(=O)C[C@@H](NC(=O)c1ccc(cc1)C(F)(F)F)C(=O)N[C@@H](Cc1cc(F)cc(F)c1)[C@H](O)CNCc1cccc(CC)c1	Cathepsin B
44430097	CCCC(CCC)S(=O)(=O)C[C@@H](NC(=O)OCc1ccccc1)C(=O)N[C@@H](Cc1cc(F)cc(F)c1)[C@H](O)CNCc1cccc(CC)c1	Cathepsin B
10121332	CCCCS(=O)(=O)C[C@@H](NC(=O)C1CC1)C(=O)N[C@@H](Cc1cc(F)cc(F)c1)[C@H](O)CNCc1cccc(CC)c1	Cathepsin B
44430105	CCCCS(=O)(=O)C[C@@H](NC(=O)c1cnccc1O)C(=O)N[C@@H](Cc1cc(F)cc(F)c1)[C@H](O)CNCc1cccc(CC)c1	Cathepsin B
10144519	CCCCS(=O)(=O)C[C@@H](NC(C)=O)C(=O)N[C@@H](Cc1cc(F)cc(F)c1)[C@H](O)CNCc1cccc(CC)c1	Cathepsin B
10122445	CCCCS(=O)(=O)C[C@@H](NC(=O)OCc1ccncc1)C(=O)N[C@@H](Cc1cc(F)cc(F)c1)[C@H](O)CNCc1cccc(CC)c1	Cathepsin B
10146227	CCCCS(=O)(=O)C[C@@H](NC(=O)OCC(F)(F)F)C(=O)N[C@@H](Cc1cc(F)cc(F)c1)[C@H](O)CNCc1cccc(CC)c1	Cathepsin B
44430095	CCCC(CCC)S(=O)(=O)C[C@@H](NC(=O)c1cccc(O)c1)C(=O)N[C@@H](Cc1cc(F)cc(F)c1)[C@H](O)CNCc1cccc(CC)c1	Cathepsin B
44430109	CCCCS(=O)(=O)C[C@@H](NC(=O)SC1CCOC1)C(=O)N[C@@H](Cc1cc(F)cc(F)c1)[C@H](O)CNCc1cccc(CC)c1	Cathepsin B
10211405	CCCCS(=O)(=O)C[C@@H](NC(=O)c1ccncc1)C(=O)N[C@@H](Cc1cc(F)cc(F)c1)[C@H](O)CNCc1cccc(CC)c1	Cathepsin B
44430092	CCCC(CCC)S(=O)(=O)C[C@@H](NC(=O)c1cccc(Cl)c1)C(=O)N[C@@H](Cc1cc(F)cc(F)c1)[C@H](O)CNCc1cccc(CC)c1	Cathepsin B
10145940	CCCCS(=O)(=O)C[C@@H](NC(=O)c1cccnc1)C(=O)N[C@@H](Cc1cc(F)cc(F)c1)[C@H](O)CNCc1cccc(CC)c1	Cathepsin B
44430088	CCCC(CCC)S(=O)(=O)C[C@@H](NC(=O)c1ccccc1)C(=O)N[C@@H](Cc1cc(F)cc(F)c1)[C@H](O)CNCc1cccc(CC)c1	Cathepsin B
10168098	CCCC(CCC)S(=O)(=O)C[C@@H](NC(=O)OC)C(=O)N[C@@H](Cc1cc(F)cc(F)c1)[C@H](O)CNCc1cccc(CC)c1	Cathepsin B
44430106	CCCCS(=O)(=O)CC(NC(=O)OCCC#N)C(=O)N[C@@H](Cc1cc(F)cc(F)c1)[C@H](O)CNCc1cccc(CC)c1	Cathepsin B
10168228	CCCCS(=O)(=O)C[C@@H](NC(=O)c1cc(C)n[nH]1)C(=O)N[C@@H](Cc1cc(F)cc(F)c1)[C@H](O)CNCc1cccc(CC)c1	Cathepsin B
44430089	CCCC(CCC)S(=O)(=O)C[C@@H](NC(=O)c1ccc(C)cc1)C(=O)N[C@@H](Cc1cc(F)cc(F)c1)[C@H](O)CNCc1cccc(CC)c1	Cathepsin B
10146748	CCCC(CCC)S(=O)(=O)C[C@@H](NC(=O)OCc1ccncc1)C(=O)N[C@@H](Cc1cc(F)cc(F)c1)[C@H](O)CNCc1cccc(CC)c1	Cathepsin B
10304728	CCCCS(=O)(=O)C[C@@H](NC(=O)c1cnccn1)C(=O)N[C@@H](Cc1cc(F)cc(F)c1)[C@H](O)CNCc1cccc(CC)c1	Cathepsin B
10283187	CCCCS(=O)(=O)C[C@@H](NC(=O)OCc1cccnc1)C(=O)N[C@@H](Cc1cc(F)cc(F)c1)[C@H](O)CNCc1cccc(CC)c1	Cathepsin B
44430104	CCCCS(=O)(=O)C[C@@H](NC(=O)c1ncc[nH]1)C(=O)N[C@@H](Cc1cc(F)cc(F)c1)[C@H](O)CNCc1cccc(CC)c1	Cathepsin B
44430096	CCCC(CCC)S(=O)(=O)C[C@@H](NC(=O)c1cccnc1)C(=O)N[C@@H](Cc1cc(F)cc(F)c1)[C@H](O)CNCc1cccc(CC)c1	Cathepsin B
10167550	CCCCS(=O)(=O)C[C@@H](NC(=O)COC)C(=O)N[C@@H](Cc1cc(F)cc(F)c1)[C@H](O)CNCc1cccc(CC)c1	Cathepsin B
10122378	CCCCS(=O)(=O)C[C@@H](NC(=O)OCCNC(C)=O)C(=O)N[C@@H](Cc1cc(F)cc(F)c1)[C@H](O)CNCc1cccc(CC)c1	Cathepsin B
44430090	CCCC(CCC)S(=O)(=O)C[C@@H](NC(=O)c1ccc(OC)cc1)C(=O)N[C@@H](Cc1cc(F)cc(F)c1)[C@H](O)CNCc1cccc(CC)c1	Cathepsin B
10281819	CCCCS(=O)(=O)C[C@@H](NC(=O)OC)C(=O)N[C@@H](Cc1cc(F)cc(F)c1)[C@H](O)CNCc1cccc(CC)c1	Cathepsin B
44430093	CCCC(CCC)S(=O)(=O)C[C@@H](NC(=O)c1ccccc1C)C(=O)N[C@@H](Cc1cc(F)cc(F)c1)[C@H](O)CNCc1cccc(CC)c1	Cathepsin B
24901099	O=C1O[C@@H]2CN1CC[C@@H]2Oc1ccccc1	Cathepsin B;Procathepsin L
24901100	O=C1O[C@@H]2CN1CC[C@@H]2OCc1ccccc1	Cathepsin B;Procathepsin L
16664855	Cc1cccc(O[C@H]2CCN3C[C@H]2OC3=O)c1C	Cathepsin B;Procathepsin L
44426056	CN1CC(COc2cccc(C)c2C)OC1=O	Cathepsin B;Procathepsin L
24901101	CC(C)CO[C@H]1CCN2C[C@H]1OC2=O	Cathepsin B;Procathepsin L
13186896	Cc1cccc(O[C@@H]2CCNC[C@H]2O)c1C	Cathepsin B;Procathepsin L
24900755	Cc1cccc(O[C@H]2CCN3C[C@@H]2OC3=O)c1C	Cathepsin B;Procathepsin L
6917747	Cc1cccc(O[C@@H]2CCNC[C@@H]2O)c1C	Cathepsin B;Procathepsin L
44426055	S=C1O[C@@H]2CN1CC[C@@H]2Oc1ccccc1	Cathepsin B;Procathepsin L
24901102	Br[C@H]1CCN2C[C@@H]1OC2=O	Cathepsin B;Procathepsin L
16661369	CC(C)C[C@H](N[C@@H](c1ccc(cc1)-c1ccc(cc1)S(C)(=O)=O)C(F)(F)F)C(=O)NCC(N)=O	Cathepsin B;Procathepsin L
16661526	CSCC[C@H](NC(=O)[C@H](CC(C)C)N[C@@H](c1ccc(cc1)-c1ccc(cc1)S(C)(=O)=O)C(F)(F)F)C(N)=O	Cathepsin B;Procathepsin L
16661682	CC(C)C[C@H](N[C@@H](c1ccc(cc1)-c1ccc(cc1)S(C)(=O)=O)C(F)(F)F)C(=O)N[C@@H](Cc1ccccc1)C(N)=O	Cathepsin B;Procathepsin L
44438028	COc1ccc2c(O[C@@H]3C[C@@H]4[C@@H](C3)C(=O)N(C)CCCC\C=C\[C@@H]3C[C@]3(NC4=O)C(=O)NS(=O)(=O)C3CC3)cc(nc2c1)-c1ccccc1	Cathepsin B
23643986	CCC[C@H](N)C(=O)N[C@@H](CCc1ccccc1)\C=C\S(=O)(=O)c1ccccc1	Cathepsin B
5287864	CC(C)C[C@H](NC(=O)N1CCOCC1)C(=O)N[C@@H](CCc1ccccc1)C=CS(=O)(=O)c1ccccc1	Cathepsin B
44218399	CC(C)C(Nc1ccccc1)C(=O)N1CCCCN1C#N	Cathepsin B;Procathepsin L
44479637	CC(C)C(NC(=O)OCc1ccccc1)C(=O)N1CCCCN1C#N	Cathepsin B;Procathepsin L
44482496	CC(C)C(NC(=O)OC(C)(C)C)C(=O)N1CCCCN1C#N	Cathepsin B;Procathepsin L
44479122	CC(C)C(Nc1cccc(C)c1)C(=O)N1CCCCN1C#N	Cathepsin B;Procathepsin L
44478848	CC(C)C(Nc1cccc(c1)C#N)C(=O)N1CCCCN1C#N	Cathepsin B;Procathepsin L
44479635	CC(C)C(Nc1cccc(c1)C(F)(F)F)C(=O)N1CCCCN1C#N	Cathepsin B;Procathepsin L
44479385	CC(C)C(Nc1cccc(Cl)c1)C(=O)N1CCCCN1C#N	Cathepsin B;Procathepsin L
44479381	CC(C)C(Nc1ccc(Cl)cc1)C(=O)N1CCCCN1C#N	Cathepsin B;Procathepsin L
25211573	O=C[C@H](Cc1ccccc1)NC(=O)C1(CCCC1)NC(=O)CCc1ccccc1	Cathepsin B
443118	CCCC[C@H](NC(=O)[C@H](CC(C)C)NC(=O)[C@H](CC(C)C)NC(C)=O)C=O	Cathepsin B
44562096	CCC(CC)(NC(=O)CCc1ccccc1)C(=O)N[C@@H](Cc1ccccc1)C=O	Cathepsin B
71726670	NC(=S)N\N=C(/c1ccccc1)c1cccc(c1)C(=O)c1ccccc1	Cathepsin B;Procathepsin L
89886996	NC(=S)N\N=C(/c1ccccc1)c1cc(cc(c1)C(=O)c1ccccc1)C(=O)c1ccccc1	Cathepsin B;Procathepsin L
71738883	NC(=S)N\N=C(/c1ccc(F)cc1)c1cccc(c1)C(=O)c1ccc(F)cc1	Cathepsin B;Procathepsin L
122194107	NC(=S)N\N=C(/c1ccc(Br)cc1)c1cccc(c1)C(=O)c1ccc(Br)cc1	Cathepsin B;Procathepsin L
122194108	NC(=S)N\N=C(/c1ccc(Br)cc1)c1cccc(c1)C(=N\NC(N)=S)\c1ccc(Br)cc1	Cathepsin B;Procathepsin L
122194109	COc1ccc(cc1)C(=O)c1cccc(c1)C(=N\NC(N)=S)\c1ccc(OC)cc1	Cathepsin B;Procathepsin L
122194110	NC(=S)N\N=C(/c1ccc(O)cc1)c1cccc(c1)C(=O)c1ccc(O)cc1	Cathepsin B;Procathepsin L
89809888	Cc1cccc(c1)C(=O)c1cccc(c1)C(=N\NC(N)=S)\c1cccc(C)c1	Cathepsin B;Procathepsin L
122194111	NC(=S)N\N=C(/c1cccc(Br)c1)c1cc(O)cc(c1)C(=O)c1cccc(Br)c1	Cathepsin B;Procathepsin L
122194112	NC(=S)N\N=C(/c1cccc(O)c1)c1cc(Br)cc(c1)C(=O)c1cccc(O)c1	Cathepsin B;Procathepsin L
71738813	NC(=S)N\N=C(/c1cc(Br)cc(c1)C(=O)c1ccccc1F)c1ccccc1F	Cathepsin B;Procathepsin L
122194113	NC(=S)N\N=C(/c1cccc(Br)c1)c1cc(Br)cc(c1)C(=O)c1cccc(Br)c1	Cathepsin B;Procathepsin L
44580455	O=C(N[C@@H](Cc1ccccc1)C(=O)NCC1CO1)OCc1ccccc1	Cathepsin B
44580453	COC(=O)[C@H](C)NC(=O)[C@H](C)NC(=O)C[C@@H]1O[C@H]1CNC(=O)[C@H](Cc1ccccc1)NC(=O)OCc1ccccc1	Cathepsin B
44580454	COC(=O)[C@H](C)NC(=O)[C@H](C)NC(=O)C[C@H]1O[C@H]1CNC(=O)[C@H](Cc1ccccc1)NC(=O)OCc1ccccc1	Cathepsin B
25256833	CC(C)CNc1nc(nc(N2CCNCC2)c1N)C#N	Cathepsin B;Procathepsin L;Potassium voltage-gated channel subfamily H member 2;Cytochrome P450 2C19;Cytochrome P450 2C9;Cytochrome P450 1A
25256832	CC(C)CNc1nc(nc(N2CCOCC2)c1N)C#N	Cathepsin B;Procathepsin L;Potassium voltage-gated channel subfamily H member 2;Cytochrome P450 2C19;Cytochrome P450 2C9;Cytochrome P450 1A
44565796	CC(C)(C)CNc1nc(nc(N2CCOCC2)c1N)C#N	Cathepsin B;Procathepsin L;Potassium voltage-gated channel subfamily H member 2;Cytochrome P450 2C19;Cytochrome P450 2C9;Cytochrome P450 1A
91935351	CC(=O)CC=C(CCc1ccccc1)NC(=O)CN1c2ccccc2C(=N[C@H](COC(=O)Nc2ccc(Cl)cc2C(F)(F)F)C1=O)c1ccccc1	Cathepsin B;Procathepsin L
44572419	CN(C)C(=O)\C=C\[C@H](CCc1ccccc1)NC(=O)CN1c2ccccc2C(=N[C@H](COC(=O)Nc2ccc(Cl)cc2C(F)(F)F)C1=O)c1ccccc1	Cathepsin B;Procathepsin L
44572420	COC(=O)\C=C\[C@H](CCc1ccccc1)NC(=O)CN1c2ccccc2C(=N[C@H](COC(=O)Nc2ccc(Cl)cc2C(F)(F)F)C1=O)c1ccccc1	Cathepsin B;Procathepsin L
91935352	CC(=O)CC=CNC(=O)CN1c2ccccc2C(=N[C@H](COC(=O)Nc2ccc(Cl)cc2C(F)(F)F)C1=O)c1ccccc1	Cathepsin B;Procathepsin L
44572422	CN(C)C(=O)\C=C\CNC(=O)CN1c2ccccc2C(=N[C@H](COC(=O)Nc2ccc(Cl)cc2C(F)(F)F)C1=O)c1ccccc1	Cathepsin B;Procathepsin L
44572423	COC(=O)\C=C\CNC(=O)CN1c2ccccc2C(=N[C@H](COC(=O)Nc2ccc(Cl)cc2C(F)(F)F)C1=O)c1ccccc1	Cathepsin B;Procathepsin L
44572424	FC(F)(F)c1cc(Cl)ccc1NC(=O)OC[C@H]1N=C(c2ccccc2)c2ccccc2N(CC(=O)NC\C=C\C#N)C1=O	Cathepsin B;Procathepsin L
9861019	O=C(N[C@@H](Cc1ccccc1)[C@H]1CO1)OCc1ccccc1	Cathepsin B
19959068	NC(=O)c1cn(-c2ccc(O)cc2)c2cc(ccc2c1=O)-c1ccncc1	Cathepsin B;Procathepsin L
10363069	NC(=O)c1cn(-c2ccc(O)cc2Cl)c2cc(ccc2c1=O)-c1ccncc1	Cathepsin B;Procathepsin L
446403	CCCC[C@H](NC(=O)[C@H](CC(C)C)NC(=O)[C@H](CC(C)C)NC(C)=O)C(O)=O	Cathepsin B
44330054	CC(C)C[C@H](NC(=O)[C@H](CCS(=O)(=O)c1ccc2ccccc2c1)CC(C)C)C=O	Cathepsin B
44330064	CC(C)C[C@H](NC(=O)[C@@H](CCSc1ccc2ccccc2c1)CC(C)C)C=O	Cathepsin B
9888995	CC(C)C[C@H](NC(=O)[C@@H](CCS(=O)(=O)c1ccc2ccccc2c1)CC(C)C)C=O	Cathepsin B
10341806	CC(C)C[C@H](NC(=O)[C@@H](CCS(=O)c1ccc2ccccc2c1)CC(C)C)C=O	Cathepsin B
11523212	CC(C)(C)OC(=O)N[C@@H](Cc1ccc2ccccc2c1)C(=O)NCC#N	Cathepsin B
11581727	CC(C)(C)OC(=O)N[C@@H](Cc1cccc(Br)c1)C(=O)NCC#N	Cathepsin B
11646581	CC(C)(C)OC(=O)N[C@@H](Cc1cccc(c1)-c1ccccc1)C(=O)NCC#N	Cathepsin B
9904539	CC(C)(C)OC(=O)N[C@@H](Cc1ccccc1)C(=O)NCC#N	Cathepsin B;Procathepsin L
11492732	CC(C)C[C@H](NC(=O)OC(C)(C)C)C(=O)NCC#N	Cathepsin B
11702208	CC(C)C[C@H](NC(=O)OCc1ccccc1)C(=O)NCC#N	Cathepsin B
11696652	O=C(NCC#N)[C@H](Cc1ccccc1)NC(=O)c1ccc(cc1)-c1ccccc1	Cathepsin B
127051342	O=C(NCC#N)[C@H](Cc1ccc2ccccc2c1)NC(=O)c1ccc(cc1)-c1ccccc1	Cathepsin B;Procathepsin L
127051343	Brc1cccc(C[C@H](NC(=O)c2ccc(cc2)-c2ccccc2)C(=O)NCC#N)c1	Cathepsin B;Procathepsin L
127051344	O=C(NCC#N)[C@H](Cc1cccc(c1)-c1ccccc1)NC(=O)c1ccc(cc1)-c1ccccc1	Cathepsin B;Procathepsin L
127051345	OC(=O)Cn1cc(COC[C@H](NC(=O)[C@H](Cc2ccccc2)NC(=O)OCc2ccccc2)C#N)nn1	Cathepsin B;Procathepsin L
127049869	OC(=O)CCn1cc(COC[C@H](NC(=O)[C@H](Cc2ccccc2)NC(=O)OCc2ccccc2)C#N)nn1	Cathepsin B;Procathepsin L
127050163	OC(=O)Cn1cc(COCC[C@H](NC(=O)[C@H](Cc2ccccc2)NC(=O)OCc2ccccc2)C#N)nn1	Cathepsin B;Procathepsin L
127048537	Oc1ccc(C[C@H](NC(=O)OCc2ccccc2)C(=O)NCC#N)cc1	Cathepsin B
50994139	CC(C)C[C@H](NC(=O)Nc1ccc(cc1)-c1noc(n1)-c1cccs1)C(=O)NCC#N	Cathepsin B
11206482	N[C@@H](Cc1ccccc1)C(=O)NCC#N	Cathepsin B
127050159	C[C@@H](C#N)N(C)C(=O)[C@H](Cc1ccccc1)NC(=O)OC(C)(C)C	Cathepsin B
24898029	C[C@H](NC(=O)[C@H](Cc1ccccc1)NC(=O)OCc1ccccc1)C#N	Cathepsin B
24898026	CN(CC#N)C(=O)[C@H](Cc1ccccc1)NC(=O)OCc1ccccc1	Cathepsin B
11616689	CN(CC#N)C(=O)[C@H](Cc1ccccc1)NC(=O)OC(C)(C)C	Cathepsin B
11709547	CC(C)(C)OC(=O)N[C@@H](Cc1ccc(F)cc1)C(=O)NCC#N	Cathepsin B
11623464	CC(C)(C)OC(=O)N[C@@H](Cc1ccco1)C(=O)NCC#N	Cathepsin B
11651881	CC(C)(C)OC(=O)N[C@@H](CC1CC1)C(=O)NCC#N	Cathepsin B
11702265	O=C(NCC#N)[C@H](Cc1ccccc1)NC(=O)c1ccccc1	Cathepsin B
11086036	CC(=O)N[C@@H](Cc1ccccc1)C(=O)NCC#N	Cathepsin B
10902758	CC(C)(C)OC(=O)N[C@H](Cc1ccccc1)C(=O)NCC#N	Cathepsin B
11550481	CC[C@H](NC(=O)OC(C)(C)C)C(=O)NCC#N	Cathepsin B
11514386	CCC[C@H](NC(=O)OC(C)(C)C)C(=O)NCC#N	Cathepsin B
11659287	CC(C)(C)OC(=O)N[C@H](C(=O)NCC#N)c1ccccc1	Cathepsin B
11666846	CC(C)(C)OC(=O)N[C@@H](CCc1ccccc1)C(=O)NCC#N	Cathepsin B
11710096	CC(C)(C)OC(=O)N[C@@H](Cc1cccc2ccccc12)C(=O)NCC#N	Cathepsin B
127050165	COC(=O)Cn1cc(COC[C@H](NC(=O)[C@H](Cc2cccc(Br)c2)NC(=O)c2ccc(cc2)-c2ccccc2)C#N)nn1	Cathepsin B;Procathepsin L
73896141	COc1ccc(C[C@H](NC(=O)OCc2ccccc2)C(=O)NCC#N)cc1	Cathepsin B
11494672	CC(C)(C)OC(=O)N[C@@H](Cc1ccc(Br)cc1)C(=O)NCC#N	Cathepsin B
127048500	O=C(NCC#N)[C@H](CC1CCCCC1)NC(=O)c1ccc(cc1)-c1ccccc1	Cathepsin B
56654510	O=C(NC1(CCCCC1)C(=O)NCC#N)c1ccc(cc1)-c1noc(n1)-c1cccs1	Cathepsin B;Procathepsin L
127048538	CC(C)C[C@H](NC(=O)[C@H](C)NC(=O)CNC(=O)OCc1ccccc1)C#N	Cathepsin B
11695261	CC(C)(C)OC(=O)N[C@@H](CC1CCCCC1)C(=O)NCC#N	Cathepsin B
50994140	CC(C)C[C@H](NC(=O)c1ccc(cc1)-c1noc(n1)-c1cccs1)C(=O)NCC#N	Cathepsin B
11551481	CC(C)(C)OC(=O)N[C@@H](Cc1ccc(O)cc1)C(=O)NCC#N	Cathepsin B
11631355	CC(C)(C)OC(=O)N[C@@H](COCc1ccccc1)C(=O)NCC#N	Cathepsin B
11602113	O=C(NC1(CCCCC1)C(=O)NCC#N)OCc1ccccc1	Cathepsin B;Procathepsin L
127050164	OC(=O)CCn1cc(COCC[C@H](NC(=O)[C@H](Cc2ccccc2)NC(=O)OCc2ccccc2)C#N)nn1	Cathepsin B;Procathepsin L
11696621	CC(C)(C)OC(=O)N[C@@H](Cc1ccccc1Br)C(=O)NCC#N	Cathepsin B
11588182	CC(C)(C)OC(=O)N[C@@H](Cc1c[nH]c2ccccc12)C(=O)NCC#N	Cathepsin B;Procathepsin L
127052305	O=C(NCC#N)[C@H](CC1CCCCC1)NC(=O)c1ccc(cc1)-c1noc(n1)-c1cccs1	Cathepsin B
127052306	CSCC[C@H](NC(=O)[C@H](CC(C)C)NC(=O)OC(C)(C)C)C#N	Cathepsin B
127051317	OC(=O)CCn1cc(COC[C@H](NC(=O)[C@H](Cc2cccc(Br)c2)NC(=O)c2ccc(cc2)-c2ccccc2)C#N)nn1	Cathepsin B;Procathepsin L
127049155	CSCC[C@H](NC(=O)[C@H](CC1CCCCC1)NC(=O)OC(C)(C)C)C#N	Cathepsin B
9906366	CC(C)C[C@H](NC(=O)c1ccc(cc1)-c1ccccc1)C(=O)NCC#N	Cathepsin B
127050166	OC(=O)Cn1cc(COC[C@H](NC(=O)[C@H](Cc2cccc(Br)c2)NC(=O)c2ccc(cc2)-c2ccccc2)C#N)nn1	Cathepsin B;Procathepsin L
11494632	CC(C)(C)OC(=O)N[C@@H](Cc1ccc(cc1)-c1ccccc1)C(=O)NCC#N	Cathepsin B
127051318	OC(=O)Cn1cc(C[C@H](NC(=O)[C@H](Cc2cccc(Br)c2)NC(=O)c2ccc(cc2)-c2ccccc2)C#N)nn1	Cathepsin B;Procathepsin L
127052307	CSCC[C@H](NC(=O)C(CC(C)C)NC(=O)c1ccc(cc1)-c1ccccc1)C#N	Cathepsin B
14774521	CC(C)[C@H](NC(=O)OC(C)(C)C)C(=O)NCC#N	Cathepsin B
127049511	CCC(C)[C@H](NC(=O)OC(C)(C)C)C(=O)NCC#N	Cathepsin B
127052308	CSCC[C@H](NC(=O)[C@H](CC(C)C)NC(=O)c1ccc(cc1)-c1ccccc1)C#N	Cathepsin B
14060550	CC(C)(C)OC(=O)NCC(=O)NCC#N	Cathepsin B
46237233	CSCC[C@H](NC(=O)[C@H](Cc1ccccc1)NC(=O)OC(C)(C)C)C#N	Cathepsin B
15567852	O=C(CNC(=O)OCc1ccccc1)NCC#N	Cathepsin B
70701946	CC(C)(C)OC(=O)N[C@@H](Cc1ccccc1)C(=O)N[C@@H](CC#N)C#N	Cathepsin B
11716536	CC(C)(C)OC(=O)N[C@@H](Cc1cccs1)C(=O)NCC#N	Cathepsin B
11709032	CSCC[C@H](NC(=O)OC(C)(C)C)C(=O)NCC#N	Cathepsin B
11637576	CCCC[C@H](NC(=O)OC(C)(C)C)C(=O)NCC#N	Cathepsin B
11514361	CC(C)(C)OC(=O)N1CCC[C@H]1C(=O)NCC#N	Cathepsin B
15283376	C[C@H](NC(=O)OC(C)(C)C)C(=O)NCC#N	Cathepsin B
127051057	COc1ccc(C[C@@H]2NC(=O)[C@H](Cc3ccc(c(Oc4ccc(C[C@H](NC2=O)C(=O)N[C@@H](CC(C)C)C=O)cc4)c3)[N+]([O-])=O)NC(=O)OCc2ccccc2)cc1	Cathepsin B
127051056	CC(C)C[C@H](NC(=O)[C@@H]1Cc2ccc(Oc3cc(C[C@H](NC(=O)OCc4ccccc4)C(=O)N[C@@H](CC(C)C)C(=O)N1)ccc3[N+]([O-])=O)cc2)C=O	Cathepsin B
127051058	COc1ccc(C[C@H](NC(=O)[C@H](Cc2ccccc2)NC(=O)OCc2ccccc2)C(=O)N[C@@H](Cc2ccccc2)C(=O)N[C@@H](CC(C)C)C=O)cc1	Cathepsin B
462382	CC(C)C[C@H](NC(=O)[C@H](CC(C)C)NC(=O)[C@H](CC(C)C)NC(=O)OCc1ccccc1)C=O	Cathepsin B
13814218	CCOC(=O)C(C)=C=C(c1ccccc1)c1ccccc1	Cathepsin B
118253852	Cn1c2cc(ccc2oc1=O)-c1ccc(C[C@H](NC(=O)[C@@H]2CNCCCO2)C#N)cc1	Cathepsin B;Cathepsin D;Cathepsin Z;Cathepsin G;Procathepsin L
134148335	Cc1cccc(CNc2nc(nc(n2)N2CCNCC2)C#N)c1	Cathepsin B
134138144	COc1ccc(Nc2nc(nc(n2)N2CCNCC2)C#N)cc1	Cathepsin B;Procathepsin L
134136855	[O-][N+](=O)c1cccc(Nc2nc(nc(n2)N2CCNCC2)C#N)c1	Cathepsin B;Procathepsin L
134134083	O[C@@H](CNc1nc(nc(n1)N1CCNCC1)C#N)c1ccccc1	Cathepsin B;Procathepsin L
134144535	[O-][N+](=O)c1cccc(Nc2nc(NC3CCCCC3)nc(n2)C#N)c1	Cathepsin B;Procathepsin L
134141808	N#Cc1ccc(Nc2nc(nc(n2)N2CCNCC2)C#N)cc1	Cathepsin B;Procathepsin L
134148867	CC(C)C[C@H](NC(=O)[C@H](Cc1ccccc1)NC(=O)OCc1ccccc1)\C=C\[N+]([O-])=O	Cathepsin B;Procathepsin L
134135884	CC(C)C[C@H](NC(=O)OCc1ccccc1)C(=O)N[C@@H](C)\C=C(/C)[N+]([O-])=O	Cathepsin B;Procathepsin L
134132002	C[C@H](NC(=O)[C@H](Cc1ccccc1)NC(=O)OCc1ccccc1)\C=C(/C)[N+]([O-])=O	Cathepsin B;Procathepsin L
134157443	CC(C)C[C@H](NC(=O)OCc1ccccc1)C(=O)N[C@@H](C)\C=C\[N+]([O-])=O	Cathepsin B;Procathepsin L
134137121	CC(C)C[C@H](NC(=O)OCc1ccccc1)C(=O)N[C@@H](Cc1ccccc1)\C=C\[N+]([O-])=O	Cathepsin B;Procathepsin L
134139989	CC(C)C[C@H](NC(=O)[C@H](CC(C)C)NC(=O)OCc1ccccc1)\C=C\[N+]([O-])=O	Cathepsin B;Procathepsin L
134134799	C[C@H](NC(=O)[C@H](Cc1ccccc1)NC(=O)OCc1ccccc1)\C=C\[N+]([O-])=O	Cathepsin B;Procathepsin L
9851116	CN1CCN(CC1)C(=O)N[C@@H](Cc1ccccc1)C(=O)N[C@@H](CCc1ccccc1)C=CS(=O)(=O)c1ccccc1	Cathepsin B;Procathepsin L
134154138	[O-][N+](=O)\C=C\[C@H](CCc1ccccc1)NC(=O)[C@H](Cc1ccccc1)NC(=O)OCc1ccccc1	Cathepsin B;Procathepsin L
134134734	[O-][N+](=O)\C=C\[C@H](Cc1ccccc1)NC(=O)[C@H](Cc1ccccc1)NC(=O)OCc1ccccc1	Cathepsin B;Procathepsin L
73895627	CC(C)C[C@H](NC(=O)OCc1ccccc1)C(=O)N[C@@H](CCc1ccccc1)\C=C\[N+]([O-])=O	Cathepsin B;Procathepsin L
44481231	COC(=O)c1cccc(c1)-c1cccc(CNc2nc(nc3n(CCCO)cnc23)C#N)c1	Cathepsin B;Procathepsin L
44480471	CC(=O)Nc1cccc(c1)-c1cccc(CNc2nc(nc3n(CCCO)cnc23)C#N)c1	Cathepsin B;Procathepsin L
44481232	CN(C)c1cccc(c1)-c1cccc(CNc2nc(nc3n(CCCO)cnc23)C#N)c1	Cathepsin B;Procathepsin L
44480723	OCCCn1cnc2c(NCc3cccc(c3)-c3ccc(Cl)cc3)nc(nc12)C#N	Cathepsin B;Procathepsin L
44480726	OCCCn1cnc2c(NCc3cccc(c3)-c3c(F)c(F)c(F)c(F)c3F)nc(nc12)C#N	Cathepsin B;Procathepsin L
44480974	COc1ncc(-c2cccc(CNc3nc(nc4n(CCCO)cnc34)C#N)c2)c(OC)n1	Cathepsin B;Procathepsin L
44480976	OCCCn1cnc2c(NCc3cccc(c3)-c3ccccc3Cl)nc(nc12)C#N	Cathepsin B;Procathepsin L
44481777	Cc1ccccc1-c1cccc(CNc2nc(nc3n(CCCO)cnc23)C#N)c1	Cathepsin B;Procathepsin L
44480977	Cc1cccc(C)c1-c1cccc(CNc2nc(nc3n(CCCO)cnc23)C#N)c1	Cathepsin B;Procathepsin L
44481778	CC(C)c1ccccc1-c1cccc(CNc2nc(nc3n(CCCO)cnc23)C#N)c1	Cathepsin B;Procathepsin L
44480468	COC(=O)c1ccccc1-c1cccc(CNc2nc(nc3n(CCCO)cnc23)C#N)c1	Cathepsin B;Procathepsin L
44480979	OCCCn1cnc2c(NCc3cccc(c3)-c3cccc(C=C)c3)nc(nc12)C#N	Cathepsin B;Procathepsin L
44480470	OCCCn1cnc2c(NCc3cccc(c3)-c3cccc(Cl)c3)nc(nc12)C#N	Cathepsin B;Procathepsin L
44481233	OCCCn1cnc2c(NCc3cccc(c3)-c3ccc(C=C)cc3)nc(nc12)C#N	Cathepsin B;Procathepsin L
44481234	COC(=O)c1ccc(cc1)-c1cccc(CNc2nc(nc3n(CCCO)cnc23)C#N)c1	Cathepsin B;Procathepsin L
44480724	COc1ccc(cc1)-c1cccc(CNc2nc(nc3n(CCCO)cnc23)C#N)c1	Cathepsin B;Procathepsin L
44481235	OCCCn1cnc2c(NCc3cccc(c3)-c3ccc(Cl)c(Cl)c3)nc(nc12)C#N	Cathepsin B;Procathepsin L
44480725	OCCCn1cnc2c(NCc3cccc(c3)-c3cc(Cl)cc(Cl)c3)nc(nc12)C#N	Cathepsin B;Procathepsin L
44481236	CC(C)Oc1c(Br)cccc1-c1cccc(CNc2nc(nc3n(CCCO)cnc23)C#N)c1	Cathepsin B;Procathepsin L
44481503	OCCCn1cnc2c(NCc3cccc(c3)-c3ccc4ccccc4c3)nc(nc12)C#N	Cathepsin B;Procathepsin L
44481508	OCCCn1cnc2c(NCc3cccc(c3)-c3cc4ccccc4n3S(=O)(=O)c3ccccc3)nc(nc12)C#N	Cathepsin B;Procathepsin L
44481776	OCCCn1cnc2c(NCc3cccc(c3)-c3cn(c4ccccc34)S(=O)(=O)c3ccccc3)nc(nc12)C#N	Cathepsin B;Procathepsin L
44480727	OCCCn1cnc2c(NCc3cccc(c3)-c3cccs3)nc(nc12)C#N	Cathepsin B;Procathepsin L
44481506	OCCCn1cnc2c(NCc3cccc(c3)-c3cccnc3)nc(nc12)C#N	Cathepsin B;Procathepsin L
44480728	OCCCn1cnc2c(NCc3cccc(c3)-c3ccsc3)nc(nc12)C#N	Cathepsin B;Procathepsin L
44481504	OCCCn1cnc2c(NCc3cccc(c3)-c3ccco3)nc(nc12)C#N	Cathepsin B;Procathepsin L
44480978	OCCCn1cnc2c(NCc3cccc(c3)-c3ccccc3)nc(nc12)C#N	Cathepsin B;Procathepsin L
44481505	OCCCn1cnc2c(NCc3cccc(c3)-c3ccoc3)nc(nc12)C#N	Cathepsin B;Procathepsin L
44481507	OCCCn1cnc2c(NCc3cccc(c3)-c3ccc4[nH]ccc4c3)nc(nc12)C#N	Cathepsin B;Procathepsin L
44480975	OCCCn1cnc2c(NCc3cccc(c3)-c3ccc4cc[nH]c4c3)nc(nc12)C#N	Cathepsin B;Procathepsin L
44480469	OCCCn1cnc2c(NCc3cccc(c3)-c3ccccc3C(F)(F)F)nc(nc12)C#N	Cathepsin B;Procathepsin L
46232805	NC(=S)NN=C(c1cccc(Br)c1)c1ccccc1F	Cathepsin B;Procathepsin L
46232806	NC(=S)NN=C(c1cccc(Br)c1)c1ccccc1Cl	Cathepsin B;Procathepsin L
46232807	NC(=S)NN=C(c1cccc(Br)c1)c1ccccc1Br	Cathepsin B;Procathepsin L
46232808	Cc1ccccc1C(=NNC(N)=S)c1cccc(Br)c1	Cathepsin B;Procathepsin L
46232809	NC(=S)NN=C(c1cccc(F)c1)c1cccc(Br)c1	Cathepsin B;Procathepsin L
46232845	NC(=S)NN=C(c1cccc(Cl)c1)c1cccc(Br)c1	Cathepsin B;Procathepsin L
46232846	NC(=S)NN=C(c1cccc(Br)c1)c1cccc(c1)C(F)(F)F	Cathepsin B;Procathepsin L
46232847	Cc1cccc(c1)C(=NNC(N)=S)c1cccc(Br)c1	Cathepsin B;Procathepsin L
46232848	NC(=S)NN=C(c1ccc(F)cc1)c1cccc(Br)c1	Cathepsin B;Procathepsin L
46232849	NC(=S)NN=C(c1ccc(Cl)cc1)c1cccc(Br)c1	Cathepsin B;Procathepsin L
46232850	NC(=S)NN=C(c1ccc(Br)cc1)c1cccc(Br)c1	Cathepsin B;Procathepsin L
46232966	NC(=S)NN=C(c1ccc(cc1)C(F)(F)F)c1cccc(Br)c1	Cathepsin B;Procathepsin L
46232967	Cc1ccc(cc1)C(=NNC(N)=S)c1cccc(Br)c1	Cathepsin B;Procathepsin L
46232968	NC(=S)NN=C(c1cccc(Br)c1)c1cccc(F)c1F	Cathepsin B;Procathepsin L
46232969	NC(=S)NN=C(c1cccc(Br)c1)c1c(F)cccc1F	Cathepsin B;Procathepsin L
46232970	NC(=S)NN=C(c1cccc(Br)c1)c1cc(F)cc(F)c1	Cathepsin B;Procathepsin L
46232971	NC(=S)NN=C(c1cccc(Br)c1)c1cc(Cl)cc(Cl)c1	Cathepsin B;Procathepsin L
46233007	NC(=S)NN=C(c1cccc(Br)c1)c1cc(cc(c1)C(F)(F)F)C(F)(F)F	Cathepsin B;Procathepsin L
46233008	NC(=S)NN=C(c1cccc(Br)c1)c1cccc(Br)c1F	Cathepsin B;Procathepsin L
46233009	NC(=S)NN=C(c1cccc(Br)c1)c1ccc(F)c(Br)c1	Cathepsin B;Procathepsin L
46233010	NC(=S)NN=C(c1cccc(Br)c1)c1cc(F)c(F)c(F)c1	Cathepsin B;Procathepsin L
46233011	NC(=S)NN=C(c1cccc(Br)c1)c1cc(F)c(F)c(F)c1F	Cathepsin B;Procathepsin L
46233012	NC(=S)NN=C(c1ccccc1)c1ccccc1F	Cathepsin B;Procathepsin L
46233041	NC(=S)NN=C(c1ccc(Br)cc1)c1ccccc1F	Cathepsin B;Procathepsin L
46233042	NC(=S)NN=C(c1ccc(Br)cc1)c1ccccc1Br	Cathepsin B;Procathepsin L
46233043	NC(=S)NN=C(c1ccc(F)cc1)c1ccc(Br)cc1	Cathepsin B;Procathepsin L
46233044	NC(=S)NN=C(c1ccc(Cl)cc1)c1ccc(Br)cc1	Cathepsin B;Procathepsin L
46233045	NC(=S)NN=C(c1ccc(Br)cc1)c1ccc(Br)cc1	Cathepsin B;Procathepsin L
46233046	NC(=S)NN=C(c1ccc(Br)cc1)c1ccc(cc1)C(F)(F)F	Cathepsin B;Procathepsin L
46233047	Cc1ccc(cc1)C(=NNC(N)=S)c1ccc(Br)cc1	Cathepsin B;Procathepsin L
46232382	Brc1cccc(c1)C(=NNC(=S)Nc1ccccc1)c1cccc(Br)c1	Cathepsin B;Procathepsin L
46232383	Brc1cccc(c1)C(=NNC(=S)NCc1ccccc1)c1cccc(Br)c1	Cathepsin B;Procathepsin L
46232384	CCNC(=S)NN=C(c1cccc(Br)c1)c1cccc(Br)c1	Cathepsin B;Procathepsin L
46232385	NC(=S)NN=C(c1ccc(F)cc1)c1ccccc1F	Cathepsin B;Procathepsin L
46232386	NC(=S)NN=C(c1cccc(F)c1)c1cccc(F)c1	Cathepsin B;Procathepsin L
46232387	NC(=S)NN=C(c1ccc(F)cc1)c1ccc(F)cc1	Cathepsin B;Procathepsin L
24822701	N[C@@H](Cc1cccs1)C(=O)N[C@@]1(C[C@@H]1c1ccccc1)C#N	Cathepsin B;Cathepsin G;Procathepsin L;Leukocyte elastase
72429	CC(C)C[C@H](NC(C)=O)C(=O)N[C@@H](CC(C)C)C(=O)N[C@@H](CCCNC(N)=N)C=O	Cathepsin B
11516307	FC(F)(F)c1cccc(c1)-c1cc(CCCN2CCCCC2)nc(n1)C#N	Cathepsin B;Procathepsin L;Potassium voltage-gated channel subfamily H member 2
11703527	CCC(CC)NCCCc1cc(nc(n1)C#N)-c1cccc(c1)C(F)(F)F	Cathepsin B;Procathepsin L;Potassium voltage-gated channel subfamily H member 2
46866398	CC(C)(C)NCCCc1cc(nc(n1)C#N)-c1cccc(c1)C(F)(F)F	Cathepsin B;Procathepsin L;Potassium voltage-gated channel subfamily H member 2
11669355	N#Cc1nc(CCCN2CCCCC2)cc(n1)C1CCCCCC1	Cathepsin B;Procathepsin L
11471738	N#Cc1nc(NC2CCCCC2)nc(n1)N1CCNCC1	Cathepsin B;Procathepsin L
46865101	FC(F)(F)c1cccc(c1)-n1nc(C#N)c(=O)n(CCCN2CCCCC2)c1=O	Cathepsin B;Procathepsin L
2562	CCN(CC)CCOCCOC(=O)C1(CCCC1)c1ccccc1	Sigma non-opioid intracellular receptor 1;perilipin-1;perilipin-5;Hepatocyte nuclear factor 4-alpha
4380	CN(CCCOc1ccc(Cl)cc1Cl)CC#C	Sigma non-opioid intracellular receptor 1;Acetylcholinesterase;Cholinesterases
3008	COc1ccc2CC3C4CCCCC4(CCN3C)c2c1	Sigma non-opioid intracellular receptor 1
7333	Cc1ccccc1NC(N)=Nc1ccccc1C	Sigma non-opioid intracellular receptor 1
3559	OC1(CCN(CCCC(=O)c2ccc(F)cc2)CC1)c1ccc(Cl)cc1	Sigma non-opioid intracellular receptor 1;Histamine H1 receptor;Muscarinic acetylcholine receptor M5;Muscarinic acetylcholine receptor M3;Potassium voltage-gated channel subfamily H member 2;Alpha-1A adrenergic receptor;D(2) dopamine receptor;5-hydroxytryptamine receptor 6;5-hydroxytryptamine receptor 2C;D(4) dopamine receptor;5-hydroxytryptamine receptor 1B;Sodium-dependent serotonin transporter…
5025	CC(Cc1ccccc1)NCCCc1ccccc1	Sigma non-opioid intracellular receptor 1
53462486	OC1CC(OC1COP(O)(=O)OP(O)(=O)OP(O)(O)=O)n1cnc2c1n1ccnc1[nH]c2=O	Sigma non-opioid intracellular receptor 1
5265	Fc1ccc(cc1)C(=O)CCCN1CCC2(CC1)N(CNC2=O)c1ccccc1	Sigma non-opioid intracellular receptor 1;Sphingosine 1-phosphate receptor 3;Histamine H1 receptor;Alpha-1A adrenergic receptor;Alpha-1D adrenergic receptor;D(2) dopamine receptor;5-hydroxytryptamine receptor 6;5-hydroxytryptamine receptor 2C;D(4) dopamine receptor;5-hydroxytryptamine receptor 1B;5-hydroxytryptamine receptor 7;5-hydroxytryptamine receptor 1D
122657649	O=C1NC2(CCN(CCc3ccccc3)CC2)Cc2ccccc12	Sigma non-opioid intracellular receptor 1
122657655	O=C1NC2(CCN(Cc3ccccc3)CC2)Cc2ccccc12	Sigma non-opioid intracellular receptor 1
122667717	C(Cc1ccccc1)N1CCC2(CC1)Cc1ccccc1CN2	Sigma non-opioid intracellular receptor 1
122667724	C(N1CCC2(CC1)Cc1ccccc1CN2)c1ccccc1	Sigma non-opioid intracellular receptor 1
122667725	CC(=O)N1Cc2ccccc2CC11CCN(CCc2ccccc2)CC1	Sigma non-opioid intracellular receptor 1
122667716	CN1Cc2ccccc2CC11CCN(Cc2ccccc2)CC1	Sigma non-opioid intracellular receptor 1
122657652	CN1Cc2ccccc2CC11CCN(CCN2CCOCC2)CC1	Sigma non-opioid intracellular receptor 1
52750322	CCCc1ccc(cc1)C(=O)NCCCN(C)Cc1ccccc1	Sigma non-opioid intracellular receptor 1
118607453	CCCCc1ccc(cc1)C(=O)NCCCN(C)Cc1ccccc1	Sigma non-opioid intracellular receptor 1
110440208	CN(CCCNC(=O)c1ccc(cc1)C(C)(C)C)Cc1ccccc1	Sigma non-opioid intracellular receptor 1
110445832	CN(CCCNC(=O)c1ccc(cc1)C(F)(F)F)Cc1ccccc1	Sigma non-opioid intracellular receptor 1
51111240	CN(CCCNC(=O)c1ccc(F)cc1)Cc1ccccc1	Sigma non-opioid intracellular receptor 1
41306333	CN(CCCNC(=O)c1ccccc1Cl)Cc1ccccc1	Sigma non-opioid intracellular receptor 1
18118650	CN(CCCNC(=O)c1cccc(Cl)c1)Cc1ccccc1	Sigma non-opioid intracellular receptor 1
138375187	CNc1ccccc1CNCCCNC(=O)c1ccc(Cl)cc1	Sigma non-opioid intracellular receptor 1
41306362	CN(CCCNC(=O)c1ccc(Cl)cc1)Cc1ccccc1	Sigma non-opioid intracellular receptor 1
118607455	CN(CCCCNC(=O)c1ccc(Cl)cc1)Cc1ccccc1	Sigma non-opioid intracellular receptor 1
118607351	CN(CCCNC(=O)c1ccc(Cl)cc1)CCc1ccccc1	Sigma non-opioid intracellular receptor 1
138375188	Clc1ccc(cc1)C(=O)NCCCNCN1Cc2ccccc2C1	Sigma non-opioid intracellular receptor 1
40624141	CN(CCCNC(=O)c1ccccc1Br)Cc1ccccc1	Sigma non-opioid intracellular receptor 1
41306385	CN(CCCNC(=O)c1cccc(Br)c1)Cc1ccccc1	Sigma non-opioid intracellular receptor 1
9049339	CN(CCCNC(=O)c1ccc(Br)cc1)Cc1ccccc1	Sigma non-opioid intracellular receptor 1
41306445	CN(CCCNC(=O)c1cccc(Cl)c1Cl)Cc1ccccc1	Sigma non-opioid intracellular receptor 1
41306378	CN(CCCNC(=O)c1ccc(Cl)cc1Cl)Cc1ccccc1	Sigma non-opioid intracellular receptor 1
118607364	CN(CCCNC(=O)c1ccc(Cl)c(Cl)c1)Cc1ccccc1	Sigma non-opioid intracellular receptor 1
118607347	CN(CCCNC(=O)c1cc(Cl)cc(Cl)c1)Cc1ccccc1	Sigma non-opioid intracellular receptor 1
41307231	CN(CCCNC(=O)c1ccc(Br)cc1F)Cc1ccccc1	Sigma non-opioid intracellular receptor 1
18118654	COc1cccc(c1)C(=O)NCCCN(C)Cc1ccccc1	Sigma non-opioid intracellular receptor 1
18118651	COc1ccc(cc1)C(=O)NCCCN(C)Cc1ccccc1	Sigma non-opioid intracellular receptor 1
31588412	CN(CCCNC(=O)c1cccc(c1)N(C)C)Cc1ccccc1	Sigma non-opioid intracellular receptor 1
41306434	CN(CCCNC(=O)c1ccc(cc1)C#N)Cc1ccccc1	Sigma non-opioid intracellular receptor 1
27148262	CN(CCCNC(=O)c1ccc(cc1)[N+]([O-])=O)Cc1ccccc1	Sigma non-opioid intracellular receptor 1
118607454	CN(CCNC(=O)c1ccc(Cl)cc1Cl)Cc1ccccc1	Sigma non-opioid intracellular receptor 1
118607283	CN(CCNC(=O)c1ccc(cc1)C#N)Cc1ccccc1	Sigma non-opioid intracellular receptor 1
118607309	CN(CCNC(=O)c1ccc(cc1)[N+]([O-])=O)Cc1ccccc1	Sigma non-opioid intracellular receptor 1
71277004	COc1cc(CC[C@@H](C)N2Cc3ccc(Cl)cc3C2)ccc1O	Sigma non-opioid intracellular receptor 1
71276947	COc1cc(CC[C@@H](C)N2Cc3cc(Cl)c(Cl)cc3C2)ccc1O	Sigma non-opioid intracellular receptor 1
71276953	C[C@H](CCc1ccc(Cl)c(Cl)c1)N1Cc2ccc(cc2C1)C(F)(F)F	Sigma non-opioid intracellular receptor 1
71276955	C[C@H](CCc1ccc(Cl)c(Cl)c1)N1Cc2cc(Cl)c(Cl)cc2C1	Sigma non-opioid intracellular receptor 1
118282951	COc1cc(CC[C@@H](C)N2Cc3cc(OC)c(OC)cc3C2)ccc1O	Sigma non-opioid intracellular receptor 1
118282956	COc1cc(CC[C@@H](C)N2Cc3cccc(F)c3C2)ccc1O	Sigma non-opioid intracellular receptor 1
118282963	C[C@H](CCc1ccc(Cl)c(Cl)c1)N1Cc2cccc(F)c2C1	Sigma non-opioid intracellular receptor 1
118282972	C[C@H](CCc1ccc(Cl)c(Cl)c1)N1Cc2cc3OCOc3cc2C1	Sigma non-opioid intracellular receptor 1
118282969	COc1cc2CN(Cc2cc1OC)[C@H](C)CCc1ccc(Cl)c(Cl)c1	Sigma non-opioid intracellular receptor 1
118282959	C[C@H](CCc1ccc(Cl)c(Cl)c1)N1Cc2cc3ccccc3cc2C1	Sigma non-opioid intracellular receptor 1
118282967	CC(CCc1ccc(Cl)c(Cl)c1)N1Cc2ccc3ccccc3c2C1	Sigma non-opioid intracellular receptor 1
118282824	COc1cc2CN(Cc2cc1OC)[C@@H](C)CCc1ccc(Cl)c(Cl)c1	Sigma non-opioid intracellular receptor 1
118282965	C[C@H](CCc1ccc(F)cc1)N1Cc2cccc(F)c2C1	Sigma non-opioid intracellular receptor 1
118282970	C[C@H](CCc1ccc(F)cc1)N1Cc2ccc(F)cc2C1	Sigma non-opioid intracellular receptor 1
118282975	C[C@H](CCc1ccc(F)cc1)N1Cc2cc3OCOc3cc2C1	Sigma non-opioid intracellular receptor 1
118282826	C[C@H](CCc1ccc(O)c(OC(F)(F)F)c1)N1Cc2cc3OCOc3cc2C1	Sigma non-opioid intracellular receptor 1
118282850	CC(C)Oc1cc(CC[C@@H](C)N2Cc3cc4OCOc4cc3C2)ccc1O	Sigma non-opioid intracellular receptor 1
118282827	CC(C)Oc1cc(CC[C@@H](C)N2Cc3cccc(F)c3C2)ccc1O	Sigma non-opioid intracellular receptor 1
118282877	CC(C)Oc1cc(CCC(C)(C)N2Cc3ccc(F)cc3C2)ccc1O	Sigma non-opioid intracellular receptor 1
91826734	CC(C)Oc1cc(CCC(C)(C)N2Cc3cccc(F)c3C2)ccc1O	Sigma non-opioid intracellular receptor 1
118282878	CC(C)Oc1cc(CCC(C)(C)N2Cc3cc4OCOc4cc3C2)ccc1O	Sigma non-opioid intracellular receptor 1
118282966	COc1cc(CC[C@@H](C)N2Cc3ccc(F)cc3C2)ccc1OCCO	Sigma non-opioid intracellular receptor 1
118282976	C[C@H](CCc1ccc(O)c(OC(F)(F)F)c1)N1Cc2ccc(F)cc2C1	Sigma non-opioid intracellular receptor 1
118282880	CC(C)(CCc1ccc(F)cc1)N1Cc2cccc(F)c2C1	Sigma non-opioid intracellular receptor 1
118282831	COc1cc2CN(Cc2cc1OC)C(C)(C)CCc1ccc(F)cc1	Sigma non-opioid intracellular receptor 1
118282879	CC(C)(CCc1ccc(F)cc1)N1Cc2ccc(F)cc2C1	Sigma non-opioid intracellular receptor 1
118282888	CC(C)(CCc1ccc(F)cc1)N1Cc2cc3OCOc3cc2C1	Sigma non-opioid intracellular receptor 1
118282962	CC(C)Oc1cc(CC[C@@H](C)N2Cc3ccc(F)cc3C2)ccc1O	Sigma non-opioid intracellular receptor 1
118282836	CC(C)Oc1ccc(CC[C@@H](C)N2Cc3ccc(F)cc3C2)cc1OC(C)C	Sigma non-opioid intracellular receptor 1
118282961	CC(C)Oc1ccc(CC[C@@H](C)N2Cc3cccc(F)c3C2)cc1OC(C)C	Sigma non-opioid intracellular receptor 1
118282964	CC(C)Oc1ccc(CC[C@@H](C)N2Cc3cc4OCOc4cc3C2)cc1OC(C)C	Sigma non-opioid intracellular receptor 1
118282835	C[C@H](CCc1ccc(OC(=O)N(C)C)c(OC(F)(F)F)c1)N1Cc2cccc(F)c2C1	Sigma non-opioid intracellular receptor 1
118282881	CC(C)Oc1ccc(CCC(C)(C)N2Cc3ccc(F)cc3C2)cc1OC(C)C	Sigma non-opioid intracellular receptor 1
118282968	C[C@H](CCc1ccc(OC(=O)N(C)C)c(OC(F)(F)F)c1)N1Cc2ccc(F)cc2C1	Sigma non-opioid intracellular receptor 1
118282886	COc1cc(CCC(C)(C)N2Cc3cccc(F)c3C2)ccc1OCCO	Sigma non-opioid intracellular receptor 1
118282889	COc1cc(CCC(C)(C)N2Cc3ccc(F)cc3C2)ccc1OCCO	Sigma non-opioid intracellular receptor 1
118282904	COC[C@H](CCc1ccc(Cl)c(Cl)c1)N1Cc2ccc(F)cc2C1	Sigma non-opioid intracellular receptor 1
118283044	COc1cc(CCC(C)(C)N2Cc3cc4OCOc4cc3C2)ccc1OCCO	Sigma non-opioid intracellular receptor 1
118282882	COc1cc2CN(Cc2cc1OC)C(C)(C)CCc1ccc(OCCO)c(OC)c1	Sigma non-opioid intracellular receptor 1
118283107	COc1cc(CCC(C)(C)N2Cc3cccc(F)c3C2)ccc1OC(=O)N(C)C	Sigma non-opioid intracellular receptor 1
118282887	COc1cc(CCC(C)(C)N2Cc3ccc(F)cc3C2)ccc1OC(=O)N(C)C	Sigma non-opioid intracellular receptor 1
118282906	COc1cc(CC[C@@H](C)N2Cc3cccc(F)c3C2)ccc1OCCO	Sigma non-opioid intracellular receptor 1
118282902	COc1cc(CC[C@@H](C)N2Cc3cc4OCOc4cc3C2)ccc1OCCO	Sigma non-opioid intracellular receptor 1
118282885	COc1cc(CCC(C)(C)N2Cc3cccc(F)c3C2)ccc1O	Sigma non-opioid intracellular receptor 1
118282883	CC(C)(CCc1ccc(O)c(OC(F)(F)F)c1)N1Cc2cccc(F)c2C1	Sigma non-opioid intracellular receptor 1
118282977	CC(C)(CCc1ccc(O)c(OC(F)(F)F)c1)N1Cc2c(C1)c(F)ccc2F	Sigma non-opioid intracellular receptor 1
118278067	CC(C)(CCc1ccc(O)c(OC(F)(F)F)c1)N1Cc2cccc(C(O)=O)c2C1	Sigma non-opioid intracellular receptor 1
118282979	CN(C)C(=O)c1cccc2CN(Cc12)C(C)(C)CCc1ccc(O)c(OC(F)(F)F)c1	Sigma non-opioid intracellular receptor 1
118282837	CC(C)(C)Oc1cc(CCC(C)(C)N2Cc3cccc(F)c3C2)ccc1O	Sigma non-opioid intracellular receptor 1
118282980	CN(C)C(=O)c1cccc2CN(Cc12)C(C)(C)CCc1ccc(O)c(OC(C)(C)C)c1	Sigma non-opioid intracellular receptor 1
118282905	C[C@H](CCc1ccc(O)c(OC(C)(C)C)c1)N1Cc2c(C1)c(F)ccc2F	Sigma non-opioid intracellular receptor 1
118282907	C[C@H](CCc1ccc(O)c(OC(C)(C)C)c1)N1Cc2cccc(F)c2C1	Sigma non-opioid intracellular receptor 1
118282978	CC(C)(CCc1ccc(O)c(OC(F)(F)F)c1)N1Cc2ccc(cc2C1)S(C)(=O)=O	Sigma non-opioid intracellular receptor 1
118278088	CC(C)(C)Oc1cc(CCC(C)(C)N2Cc3ccc(cc3C2)S(C)(=O)=O)ccc1O	Sigma non-opioid intracellular receptor 1
118282908	C[C@H](CCc1ccc(O)c(OC(C)(C)C)c1)N1Cc2ccc(cc2C1)S(C)(=O)=O	Sigma non-opioid intracellular receptor 1
118278087	COc1cc(CCC(C)(C)N2Cc3cccc(c3C2)S(C)(=O)=O)ccc1O	Sigma non-opioid intracellular receptor 1
118282842	COc1cc(CC[C@@H](C)N2Cc3cccc(c3C2)S(C)(=O)=O)ccc1O	Sigma non-opioid intracellular receptor 1
118283049	CC(C)(C)Oc1cc(CCC(C)(C)N2Cc3cccc(c3C2)S(C)(=O)=O)ccc1O	Sigma non-opioid intracellular receptor 1
118282942	CC(C)(CCc1ccc(O)c(OC(F)(F)F)c1)N1Cc2cccc(c2C1)S(C)(=O)=O	Sigma non-opioid intracellular receptor 1
118282843	COc1cc(CC[C@@H](C)N2Cc3ccc(cc3C2)S(C)(=O)=O)ccc1O	Sigma non-opioid intracellular receptor 1
118282901	CC(C)Oc1cc(CC[C@@H](C)N2Cc3ccc(cc3C2)S(C)(=O)=O)ccc1O	Sigma non-opioid intracellular receptor 1
118283052	CC(C)Oc1cc(CCC(C)(C)N2Cc3ccc(cc3C2)S(C)(=O)=O)ccc1O	Sigma non-opioid intracellular receptor 1
118282903	C[C@H](CCc1ccc(OCCO)c(OC(F)(F)F)c1)N1Cc2ccc(F)cc2C1	Sigma non-opioid intracellular receptor 1
118282884	CC(C)(C)Oc1cc(CCC(C)(C)N2Cc3c(C2)c(F)ccc3F)ccc1O	Sigma non-opioid intracellular receptor 1
118282845	CC(C)(C)Oc1cc(CCC(C)(C)N2Cc3cccc(C(O)=O)c3C2)ccc1O	Sigma non-opioid intracellular receptor 1
118278079	COc1cc(CCC(C)(C)N2Cc3cccc(C(=O)N4CCNCC4)c3C2)ccc1O	Sigma non-opioid intracellular receptor 1
118283021	COc1cc(CCC(C)(C)N2Cc3cccc(C(=O)NCCN(C)C)c3C2)ccc1O	Sigma non-opioid intracellular receptor 1
118283019	COc1cc(CCC(C)(C)N2Cc3cccc(C(=O)NCCO)c3C2)ccc1O	Sigma non-opioid intracellular receptor 1
118283022	COc1cc(CCC(C)(C)N2Cc3cccc(C(=O)N4CCOCC4)c3C2)ccc1O	Sigma non-opioid intracellular receptor 1
118283077	COc1cc(CCC(C)(C)N2Cc3cccc(C(=O)N(C)CCN(C)C)c3C2)ccc1O	Sigma non-opioid intracellular receptor 1
118283000	COc1cc(CCC(C)(C)N2Cc3cccc(C(=O)N4CCN(C)CC4)c3C2)ccc1O	Sigma non-opioid intracellular receptor 1
123982988	COc1cc(CCC(C)(C)N2Cc3cccc(C(=O)N4CCN(CC4)C(C)=O)c3C2)ccc1O	Sigma non-opioid intracellular receptor 1
118283024	COCCNC(=O)c1cccc2CN(Cc12)C(C)(C)CCc1ccc(O)c(OC)c1	Sigma non-opioid intracellular receptor 1
118283004	COc1cc(CCC(C)(C)N2Cc3cccc(C(=O)N(C)CCO)c3C2)ccc1O	Sigma non-opioid intracellular receptor 1
118282913	COCCN(C)C(=O)c1cccc2CN(Cc12)C(C)(C)CCc1ccc(O)c(OC)c1	Sigma non-opioid intracellular receptor 1
118282867	CC(C)COc1cc(CCC(C)(C)N2Cc3ccc(cc3C2)S(C)(=O)=O)ccc1O	Sigma non-opioid intracellular receptor 1
118282855	CC(C)COc1cc(CCC(C)(C)N2Cc3cccc(F)c3C2)ccc1O	Sigma non-opioid intracellular receptor 1
129155673	C[C@H](CCc1ccc(Cl)c(Cl)c1)N1Cc2ccc3ccccc3c2C1	Sigma non-opioid intracellular receptor 1
139208783	CC(C)(CCc1ccc(O)c(OC(F)(F)F)c1)N1Cc2cccc(OC=O)c2C1	Sigma non-opioid intracellular receptor 1
86581408	CC(N1CCN(C)CC1)C(=O)N1CCn2c(C1)cc1ccccc21	Sigma non-opioid intracellular receptor 1
86581409	CN1CCN(CC1)C(C)(C)C(=O)N1CCn2c(C1)cc1ccccc21	Sigma non-opioid intracellular receptor 1
86581410	CC(CC(=O)N1CCn2c(C1)cc1ccccc21)N1CCN(C)CC1	Sigma non-opioid intracellular receptor 1
86275865	O=C(CN1CCCCCC1)N1CCn2c(C1)cc1ccccc21	Sigma non-opioid intracellular receptor 1
86581554	O=C(CN1CCCCC1)N1CCn2c(C1)cc1ccccc21	Sigma non-opioid intracellular receptor 1
86581556	O=C(CN1CCC(Cc2ccccc2)CC1)N1CCn2c(C1)cc1ccccc21	Sigma non-opioid intracellular receptor 1
86581557	CC(N1CCCCCC1)C(=O)N1CCn2c(C1)cc1ccccc21	Sigma non-opioid intracellular receptor 1
86581559	CC(N1CCCCC1)C(=O)N1CCn2c(C1)cc1ccccc21	Sigma non-opioid intracellular receptor 1
86581560	CC(N1CCC(Cc2ccccc2)CC1)C(=O)N1CCn2c(C1)cc1ccccc21	Sigma non-opioid intracellular receptor 1
86581844	CN(C)CCCC(=O)N1CCn2c(C1)cc1ccccc21	Sigma non-opioid intracellular receptor 1
86581697	Fc1ccc2n3CCN(Cc3cc2c1)C(=O)CN1CCCCCC1	Sigma non-opioid intracellular receptor 1
86581698	CC(N1CCCCCC1)C(=O)N1CCn2c(C1)cc1cc(C)ccc21	Sigma non-opioid intracellular receptor 1
86581699	Cc1c2CN(CCn2c2ccccc12)C(=O)CN1CCCCC1	Sigma non-opioid intracellular receptor 1
86581700	Cc1c2CN(CCn2c2ccccc12)C(=O)CN1CCC(Cc2ccccc2)CC1	Sigma non-opioid intracellular receptor 1
86581701	Fc1ccc2n3CCN(Cc3cc2c1)C(=O)CCCN1CCCCC1	Sigma non-opioid intracellular receptor 1
86581702	O=C(CCN1CCCCCC1)N1CCn2c(C1)cc1ccccc21	Sigma non-opioid intracellular receptor 1
86581845	C[C@H](N1CCN(C)CC1)C(=O)N1CCn2c(C1)cc1ccccc21	Sigma non-opioid intracellular receptor 1
86581846	O=C(CCCN1CCCCC1)N1CCn2c(C1)cc1ccccc21	Sigma non-opioid intracellular receptor 1
86581847	Fc1ccc2n3CCN(Cc3cc2c1)C(=O)CCCN1CCCCCC1	Sigma non-opioid intracellular receptor 1
86581848	CN1CCN(CCCC(=O)N2CCn3c(C2)cc2ccccc32)CC1	Sigma non-opioid intracellular receptor 1
86581850	CC(N1CCN(CC1)C1CCCCC1)C(=O)N1CCn2c(C1)cc1ccccc21	Sigma non-opioid intracellular receptor 1
86581996	CC(N1CCN(C)CC1)C(=O)N1CCn2c(C1)cc1cc(F)ccc21	Sigma non-opioid intracellular receptor 1
86581997	CC(N1CCN(CC1)C1CCCCC1)C(=O)N1CCn2c(C1)cc1cc(F)ccc21	Sigma non-opioid intracellular receptor 1
86581999	CCN1CCN(CC1)C(C)C(=O)N1CCn2c(C1)cc1cc(F)ccc21	Sigma non-opioid intracellular receptor 1
86582000	CCN(CC)CCNC(C)C(=O)N1CCn2c(C1)cc1ccccc21	Sigma non-opioid intracellular receptor 1
86582002	C[C@@H](N1CCN(C)CC1)C(=O)N1CCN2[C@@H](Cc3ccccc23)C1	Sigma non-opioid intracellular receptor 1
86582149	C[C@H](N1CCN(C)CC1)C(=O)N1CCN2[C@H](Cc3ccccc23)C1	Sigma non-opioid intracellular receptor 1
86582150	C[C@H](N1CCN(C)CC1)C(=O)N1CCN2[C@@H](Cc3ccccc23)C1	Sigma non-opioid intracellular receptor 1
86582153	CC(N1CCC(CC1)N1CCCCC1)C(=O)N1CCn2c(C1)cc1ccccc21	Sigma non-opioid intracellular receptor 1
86582154	CCC(N1CCN(C)CC1)C(=O)N1CCn2c(C1)cc1ccccc21	Sigma non-opioid intracellular receptor 1
86582458	CCC(N(C)CCN(C)C)C(=O)N1CCn2c(C1)cc1ccccc21	Sigma non-opioid intracellular receptor 1
86582307	CC(CN1CCN(C)CC1)C(=O)N1CCn2c(C1)cc1ccccc21	Sigma non-opioid intracellular receptor 1
86582309	CN(C)CCCC(=O)N1CCN2C(Cc3ccccc23)C1	Sigma non-opioid intracellular receptor 1
86582310	CN1CCN(CC1)C(C)(C)C(=O)N1CCN2C(Cc3ccccc23)C1	Sigma non-opioid intracellular receptor 1
86582312	CC[C@H](N1CCN(C)CC1)C(=O)N1CCn2c(C1)cc1ccccc21	Sigma non-opioid intracellular receptor 1
86582459	C[C@H](CN1CCN(C)CC1)C(=O)N1CCn2c(C1)cc1ccccc21	Sigma non-opioid intracellular receptor 1
86582460	C[C@@H](CN1CCN(C)CC1)C(=O)N1CCn2c(C1)cc1ccccc21	Sigma non-opioid intracellular receptor 1
86582461	C[C@@H](CC(=O)N1CCn2c(C1)cc1ccccc21)N1CCN(C)CC1	Sigma non-opioid intracellular receptor 1
86582462	C[C@H](CC(=O)N1CCn2c(C1)cc1ccccc21)N1CCN(C)CC1	Sigma non-opioid intracellular receptor 1
86582463	C[C@@H](N1CCN(CC1)C1CCCCC1)C(=O)N1CCN2[C@@H](Cc3ccccc23)C1	Sigma non-opioid intracellular receptor 1
86582464	C[C@H](N1CCN(CC1)C1CCCCC1)C(=O)N1CCN2[C@H](Cc3ccccc23)C1	Sigma non-opioid intracellular receptor 1
86582768	C[C@H](N1CCN(CC1)C1CCCCC1)C(=O)N1CCN2[C@@H](Cc3ccccc23)C1	Sigma non-opioid intracellular receptor 1
86582616	C[C@@H](N1CCN(CC1)C1CCCCC1)C(=O)N1CCN2[C@H](Cc3ccccc23)C1	Sigma non-opioid intracellular receptor 1
129053781	COc1ccc(CN2CC(OC3(CC3)C2=O)C2CCN(CCc3ccccc3)CC2)cc1	Sigma non-opioid intracellular receptor 1
129073785	O=C(N1CC(OC2(CC2)C1)C1CCN(CCc2ccccc2)CC1)c1ccccc1	Sigma non-opioid intracellular receptor 1
129053750	COc1ccc(CN2CC(OC3(CC3)C2=O)C2CCN(Cc3ccccc3)CC2)cc1	Sigma non-opioid intracellular receptor 1
129053725	O=C(N1CC(OC2(CC2)C1)C1CCN(Cc2ccccc2)CC1)c1ccccc1	Sigma non-opioid intracellular receptor 1
129053739	CCN1CC(OC2(CC2)C1=O)C1CCN(Cc2ccccc2)CC1	Sigma non-opioid intracellular receptor 1
129073965	CCN1CCC(CC1)C1CN(Cc2ccc(OC)cc2)C(=O)C2(CC2)O1	Sigma non-opioid intracellular receptor 1
129053734	CCN1CC(OC2(CC2)C1=O)C1CCN(CCc2ccccc2)CC1	Sigma non-opioid intracellular receptor 1
129073951	CC(C)N1CC(OC2(CC2)C1=O)C1CCN(CCc2ccccc2)CC1	Sigma non-opioid intracellular receptor 1
129053768	O=C1N(CC(OC11CC1)C1CCN(CCc2ccccc2)CC1)c1ccccc1	Sigma non-opioid intracellular receptor 1
129053793	O=C1N(CC(OC11CC1)C1CCN(Cc2ccccc2)CC1)c1ccccc1	Sigma non-opioid intracellular receptor 1
129053751	CCN1CC(OC2(CC2)C1)C1CCN(CCc2ccccc2)CC1	Sigma non-opioid intracellular receptor 1
129073948	COc1ccc(CN2CC(OC3(CC3)C2)C2CCN(Cc3ccccc3)CC2)cc1	Sigma non-opioid intracellular receptor 1
129073947	COc1ccc(CN2CC(OC3(CC3)C2)C2CCN(CCc3ccccc3)CC2)cc1	Sigma non-opioid intracellular receptor 1
129053742	CCN1CC(OC2(CC2)C1)C1CCN(Cc2ccccc2)CC1	Sigma non-opioid intracellular receptor 1
129073789	COc1ccc(CN2CC(OC3(CC3)C2=O)C2CCN(CC(C)C)CC2)cc1	Sigma non-opioid intracellular receptor 1
129073770	COc1ccc(CN2CC(OC3(CC3)C2=O)C2CCN(CCC(C)C)CC2)cc1	Sigma non-opioid intracellular receptor 1
129073775	COc1ccc(CN2CC(OCC2=O)C2CCN(Cc3ccccc3)CC2)cc1	Sigma non-opioid intracellular receptor 1
129053760	CCN1CC(OC2(CC2)C1=O)C1CN(CCC(C)C)C1	Sigma non-opioid intracellular receptor 1
129053763	CCN1C[C@H](O[C@@H](C)C1=O)C1CCN(Cc2ccccc2)CC1	Sigma non-opioid intracellular receptor 1
129053789	CCN1C[C@@H](O[C@@H](C)C1=O)C1CCN(Cc2ccccc2)CC1	Sigma non-opioid intracellular receptor 1
129053788	CCN1C[C@H](O[C@H](C)C1=O)C1CCN(Cc2ccccc2)CC1	Sigma non-opioid intracellular receptor 1
129053761	CCN1C[C@@H](O[C@H](C)C1=O)C1CCN(Cc2ccccc2)CC1	Sigma non-opioid intracellular receptor 1
129053741	CCN1C[C@H](O[C@@H](C)C1=O)C1CCN(Cc2ccc(F)cc2)CC1	Sigma non-opioid intracellular receptor 1
129053831	CCN1C[C@@H](O[C@@H](C)C1=O)C1CCN(Cc2ccc(F)cc2)CC1	Sigma non-opioid intracellular receptor 1
129053743	CCN1C[C@H](O[C@H](C)C1=O)C1CCN(Cc2ccc(F)cc2)CC1	Sigma non-opioid intracellular receptor 1
129053771	CCN1C[C@@H](O[C@H](C)C1=O)C1CCN(Cc2ccc(F)cc2)CC1	Sigma non-opioid intracellular receptor 1
129053749	CCN1C[C@H](O[C@@H](C)C1=O)C1CCN(Cc2ccc(cc2)C#N)CC1	Sigma non-opioid intracellular receptor 1
129053785	CCN1C[C@@H](O[C@@H](C)C1=O)C1CCN(Cc2ccc(cc2)C#N)CC1	Sigma non-opioid intracellular receptor 1
129053758	CCN1C[C@H](O[C@H](C)C1=O)C1CCN(Cc2ccc(cc2)C#N)CC1	Sigma non-opioid intracellular receptor 1
129073955	CCN1C[C@@H](O[C@H](C)C1=O)C1CCN(Cc2ccc(cc2)C#N)CC1	Sigma non-opioid intracellular receptor 1
129073954	CCN1CC(OC2(CC2)C1=O)C1CCN(Cc2ccc(F)cc2)CC1	Sigma non-opioid intracellular receptor 1
129073932	CCN1CC(OC2(CC2)C1=O)C1CCN(Cc2ccc(cc2)C#N)CC1	Sigma non-opioid intracellular receptor 1
129073933	CC(C)N1CC(OC2(CC2)C1=O)C1CCN(Cc2ccccc2)CC1	Sigma non-opioid intracellular receptor 1
129073936	CC(C)N1CC(OC2(CC2)C1=O)C1CCN(Cc2ccc(F)cc2)CC1	Sigma non-opioid intracellular receptor 1
129073935	CC(C)N1CC(OC2(CC2)C1=O)C1CCN(Cc2ccc(cc2)C#N)CC1	Sigma non-opioid intracellular receptor 1
129073796	CCN1CC(OC2(CC2)C1=O)C1CCN(CCC(C)C)CC1	Sigma non-opioid intracellular receptor 1
129073794	CCN1CC(OCC1=O)C1CCN(Cc2ccccc2)CC1	Sigma non-opioid intracellular receptor 1
129073795	CCN1CC(OC2(CC2)C1=O)C1CN(Cc2ccccc2)C1	Sigma non-opioid intracellular receptor 1
129073793	CCN1CC(OC2(CC2)C1=O)C1CN(CCc2ccccc2)C1	Sigma non-opioid intracellular receptor 1
129073931	CC(C)CCN1CCC(CC1)C1CN(C(=O)C2(CC2)O1)c1ccccc1	Sigma non-opioid intracellular receptor 1
129053754	O=C1N(CC(OC11CC1)C1CN(Cc2ccccc2)C1)c1ccccc1	Sigma non-opioid intracellular receptor 1
129053845	COc1ccc(CN2CC(OC3(CC3)C2)C2CCN(CC(C)C)CC2)cc1	Sigma non-opioid intracellular receptor 1
129053735	COc1ccc(CN2CC(OC3(CC3)C2)C2CCN(CCC(C)C)CC2)cc1	Sigma non-opioid intracellular receptor 1
129053748	CCN1CC(OC2(CC2)C1)C1CCN(CCC(C)C)CC1	Sigma non-opioid intracellular receptor 1
129053759	COc1ccc(CN2CCOC(C2)C2CCN(Cc3ccccc3)CC2)cc1	Sigma non-opioid intracellular receptor 1
129053792	CCN1CCOC(C1)C1CCN(Cc2ccccc2)CC1	Sigma non-opioid intracellular receptor 1
129053765	CC(C)CCN1CCC(CC1)C1CN(CC2(CC2)O1)C(=O)c1ccccc1	Sigma non-opioid intracellular receptor 1
129053804	CCN1CC2(CCCN(CCC(C)C)C2)OC2(CC2)C1=O	Sigma non-opioid intracellular receptor 1
129053879	CCN1CC2(CCCN(CCc3ccccc3)C2)OC2(CC2)C1=O	Sigma non-opioid intracellular receptor 1
129053856	CCN1CC2(CCCN(CCc3ccccc3)CC2)OC2(CC2)C1=O	Sigma non-opioid intracellular receptor 1
129053805	CCN1CC2(CCCN(CCC(C)C)CC2)OC2(CC2)C1=O	Sigma non-opioid intracellular receptor 1
129070199	CCN1CC2(CN(CCc3ccccc3)C2)OC2(CC2)C1=O	Sigma non-opioid intracellular receptor 1
129053853	CCN1CC2(CN(CCC(C)C)C2)OC2(CC2)C1=O	Sigma non-opioid intracellular receptor 1
129053862	O=C1N(CC2(CCCN(CCc3ccccc3)C2)OC11CC1)c1ccccc1	Sigma non-opioid intracellular receptor 1
129053799	CC(C)CCN1CCCC2(C1)CN(C(=O)C1(CC1)O2)c1ccccc1	Sigma non-opioid intracellular receptor 1
129053811	O=C1N(CC2(CCCN(CCc3ccccc3)CC2)OC11CC1)c1ccccc1	Sigma non-opioid intracellular receptor 1
129053834	CC(C)CCN1CCCC2(CN(C(=O)C3(CC3)O2)c2ccccc2)CC1	Sigma non-opioid intracellular receptor 1
129053826	CCN1CC2(CCCN(Cc3ccccc3)C2)OC2(CC2)C1=O	Sigma non-opioid intracellular receptor 1
129053852	CCN1CC2(CCCN(Cc3ccccc3)CC2)OC2(CC2)C1=O	Sigma non-opioid intracellular receptor 1
129053838	CCN1CC2(CN(Cc3ccccc3)C2)OC2(CC2)C1=O	Sigma non-opioid intracellular receptor 1
129053814	O=C1N(CC2(CCCN(Cc3ccccc3)CC2)OC11CC1)c1ccccc1	Sigma non-opioid intracellular receptor 1
129053876	O=C1N(CC2(CCCN(Cc3ccccc3)C2)OC11CC1)c1ccccc1	Sigma non-opioid intracellular receptor 1
129053823	CCN1CC2(CC2)OC2(C1)CCCN(CCc1ccccc1)CC2	Sigma non-opioid intracellular receptor 1
129053835	CCN1CC2(CC2)OC2(CCCN(Cc3ccccc3)C2)C1	Sigma non-opioid intracellular receptor 1
129053844	CCN1CC2(CC2)OC2(CCCN(CCc3ccccc3)C2)C1	Sigma non-opioid intracellular receptor 1
129053836	C(Cc1ccccc1)N1CCCC2(C1)CN(CC1(CC1)O2)c1ccccc1	Sigma non-opioid intracellular receptor 1
129053859	CC(C)CCN1CCCC2(C1)CN(CC1(CC1)O2)c1ccccc1	Sigma non-opioid intracellular receptor 1
129053870	C(N1CCCC2(CN(CC3(CC3)O2)c2ccccc2)CC1)c1ccccc1	Sigma non-opioid intracellular receptor 1
129053855	C(Cc1ccccc1)N1CCCC2(CN(CC3(CC3)O2)c2ccccc2)CC1	Sigma non-opioid intracellular receptor 1
129070033	C(N1CCCC2(C1)CN(CC1(CC1)O2)c1ccccc1)c1ccccc1	Sigma non-opioid intracellular receptor 1
129070154	O=C(N1CC2(CC2)OC2(CCCN(CCc3ccccc3)C2)C1)c1ccccc1	Sigma non-opioid intracellular receptor 1
129070156	CC(C)CCN1CCCC2(C1)CN(CC1(CC1)O2)C(=O)c1ccccc1	Sigma non-opioid intracellular receptor 1
129070155	CC(C)CN1CCCC2(C1)CN(CC1(CC1)O2)C(=O)c1ccccc1	Sigma non-opioid intracellular receptor 1
129070158	O=C(N1CC2(CC2)OC2(C1)CCCN(CCc1ccccc1)CC2)c1ccccc1	Sigma non-opioid intracellular receptor 1
129070041	CC(C)CCN1CCCC2(CN(CC3(CC3)O2)C(=O)c2ccccc2)CC1	Sigma non-opioid intracellular receptor 1
129069858	CC(C)CN1CCCC2(CN(CC3(CC3)O2)C(=O)c2ccccc2)CC1	Sigma non-opioid intracellular receptor 1
129069859	CCN1CC2(CCCN(CCc3ccccc3)CC2)OC(C)(C)C1=O	Sigma non-opioid intracellular receptor 1
129069856	CCN1CC2(CCCN(CCC(C)C)CC2)OC(C)(C)C1=O	Sigma non-opioid intracellular receptor 1
129069860	CCN1CC2(CCCN(CC(C)C)CC2)OC(C)(C)C1=O	Sigma non-opioid intracellular receptor 1
129069863	O=C1N(Cc2ccccc2)CC2(CN(CCc3ccccc3)C2)OC11CC1	Sigma non-opioid intracellular receptor 1
129053865	CC1(C)CN(CC2(CCCN(CCc3ccccc3)CC2)O1)C(=O)c1ccccc1	Sigma non-opioid intracellular receptor 1
137370594	CCN1CC2(CN(CCOC(C)C)C2)OC2(CC2)C1=O	Sigma non-opioid intracellular receptor 1
137370738	CCN1CC2(CN(CCC(C)C)C2)O[C@H](C)C1=O	Sigma non-opioid intracellular receptor 1
137370663	CCN1CC2(CN(CCC(C)C)C2)O[C@@H](C)C1=O	Sigma non-opioid intracellular receptor 1
129053841	CCN1CC2(CN(CC(C)C)C2)O[C@H](C)C1=O	Sigma non-opioid intracellular receptor 1
129053798	CCN1CC2(CN(CC(C)C)C2)O[C@@H](C)C1=O	Sigma non-opioid intracellular receptor 1
129069920	CC(C)CCN1CC2(C1)CN(C(C)C)C(=O)[C@@H](C)O2	Sigma non-opioid intracellular receptor 1
129069915	CC(C)CCN1CC2(C1)CN(C(C)C)C(=O)[C@H](C)O2	Sigma non-opioid intracellular receptor 1
129069912	CC(C)CN1CC2(C1)CN(C(C)C)C(=O)[C@@H](C)O2	Sigma non-opioid intracellular receptor 1
129069914	CC(C)CN1CC2(C1)CN(C(C)C)C(=O)[C@H](C)O2	Sigma non-opioid intracellular receptor 1
129069913	CC(C)N1CC2(CN(CCC(C)(C)C)C2)O[C@@H](C)C1=O	Sigma non-opioid intracellular receptor 1
129069916	CC(C)N1CC2(CN(CCC(C)(C)C)C2)O[C@H](C)C1=O	Sigma non-opioid intracellular receptor 1
137370776	CCN1C[C@@]2(CCCN(CCC(C)C)CC2)O[C@H](C)C1=O	Sigma non-opioid intracellular receptor 1
129070181	CCN1C[C@]2(CCCN(CCC(C)C)CC2)O[C@H](C)C1=O	Sigma non-opioid intracellular receptor 1
129070178	CCN1C[C@@]2(CCCN(CCC(C)C)CC2)O[C@@H](C)C1=O	Sigma non-opioid intracellular receptor 1
129070180	CCN1C[C@]2(CCCN(CCC(C)C)CC2)O[C@@H](C)C1=O	Sigma non-opioid intracellular receptor 1
129070177	CC(C)OCCN1CCCC2(CN(CC(C)(C)O2)C(=O)c2ccccc2)CC1	Sigma non-opioid intracellular receptor 1
129053822	O=C(N1CC2(CC2)OC2(CCCN(Cc3ccccc3)C2)C1)c1ccccc1	Sigma non-opioid intracellular receptor 1
129053869	O=C(N1CC2(CC2)OC2(C1)CCCN(Cc1ccccc1)CC2)c1ccccc1	Sigma non-opioid intracellular receptor 1
129053801	CCN1CC2(CCCN(Cc3ccccc3)CC2)OC(C)(C)C1=O	Sigma non-opioid intracellular receptor 1
129053849	CCN1CC2(CCCN(Cc3ccc(cc3)C#N)CC2)OC(C)(C)C1=O	Sigma non-opioid intracellular receptor 1
129053858	CCN1C[C@@]2(CCCN(Cc3ccccc3)CC2)O[C@H](C)C1=O	Sigma non-opioid intracellular receptor 1
129053833	CCN1C[C@]2(CCCN(Cc3ccccc3)CC2)O[C@H](C)C1=O	Sigma non-opioid intracellular receptor 1
129053818	CCN1C[C@@]2(CCCN(Cc3ccccc3)CC2)O[C@@H](C)C1=O	Sigma non-opioid intracellular receptor 1
129053767	CCN1C[C@]2(CCCN(Cc3ccccc3)CC2)O[C@@H](C)C1=O	Sigma non-opioid intracellular receptor 1
129053850	CCN1C[C@@]2(CCCN(Cc3ccc(F)cc3)CC2)O[C@H](C)C1=O	Sigma non-opioid intracellular receptor 1
137390823	CCN1C[C@]2(CCCN(Cc3ccc(C)cc3)CC2)O[C@H](C)C1=O	Sigma non-opioid intracellular receptor 1
137390850	CCN1C[C@@]2(CCCN(Cc3ccc(C)cc3)CC2)O[C@@H](C)C1=O	Sigma non-opioid intracellular receptor 1
137390837	CCN1C[C@]2(CCCN(Cc3ccc(C)cc3)CC2)O[C@@H](C)C1=O	Sigma non-opioid intracellular receptor 1
137370790	CCN1C[C@@]2(CCCN(Cc3ccc(cc3)C#N)CC2)O[C@H](C)C1=O	Sigma non-opioid intracellular receptor 1
137370429	CCN1C[C@]2(CCCN(Cc3ccc(cc3)C#N)CC2)O[C@H](C)C1=O	Sigma non-opioid intracellular receptor 1
129070037	CCN1C[C@@]2(CCCN(Cc3ccc(cc3)C#N)CC2)O[C@@H](C)C1=O	Sigma non-opioid intracellular receptor 1
129070049	CCN1C[C@]2(CCCN(Cc3ccc(cc3)C#N)CC2)O[C@@H](C)C1=O	Sigma non-opioid intracellular receptor 1
129070038	CN1CC2(CCCN(Cc3ccccc3)CC2)OC2(CC2)C1=O	Sigma non-opioid intracellular receptor 1
129070036	CN1CC2(CCCN(Cc3ccc(F)cc3)CC2)OC2(CC2)C1=O	Sigma non-opioid intracellular receptor 1
129070051	CN1CC2(CCCN(Cc3ccc(cc3)C#N)CC2)OC2(CC2)C1=O	Sigma non-opioid intracellular receptor 1
129070044	CCN1CC2(CN(CC(C)(C)C)C2)O[C@@H](C)C1=O	Sigma non-opioid intracellular receptor 1
129070045	CCN1CC2(CN(CC(C)(C)C)C2)O[C@H](C)C1=O	Sigma non-opioid intracellular receptor 1
129070047	CC(C)N1CC2(CN(CC(C)(C)C)C2)O[C@@H](C)C1=O	Sigma non-opioid intracellular receptor 1
129070046	CC(C)N1CC2(CN(CC(C)(C)C)C2)O[C@H](C)C1=O	Sigma non-opioid intracellular receptor 1
129069868	C(N1CCCC2(C1)CN(Cc1ccccc1)CC1(CC1)O2)c1ccccc1	Sigma non-opioid intracellular receptor 1
129069869	C(Cc1ccccc1)N1CCCC2(C1)CN(Cc1ccccc1)CC1(CC1)O2	Sigma non-opioid intracellular receptor 1
129069870	CC(C)CCN1CCCC2(C1)CN(Cc1ccccc1)CC1(CC1)O2	Sigma non-opioid intracellular receptor 1
129069871	CC(C)CN1CCCC2(C1)CN(Cc1ccccc1)CC1(CC1)O2	Sigma non-opioid intracellular receptor 1
129069867	C(N1CC2(CC2)OC2(C1)CCCN(Cc1ccccc1)CC2)c1ccccc1	Sigma non-opioid intracellular receptor 1
129069922	C(Cc1ccccc1)N1CCCC2(CN(Cc3ccccc3)CC3(CC3)O2)CC1	Sigma non-opioid intracellular receptor 1
129053873	CC(C)CCN1CCCC2(CN(Cc3ccccc3)CC3(CC3)O2)CC1	Sigma non-opioid intracellular receptor 1
129070164	CC(C)CN1CCCC2(CN(Cc3ccccc3)CC3(CC3)O2)CC1	Sigma non-opioid intracellular receptor 1
129053806	CCN1CC(C)(C)OC2(C1)CCCN(Cc1ccccc1)CC2	Sigma non-opioid intracellular receptor 1
129053830	CCN1CC(C)(C)OC2(C1)CCCN(CCc1ccccc1)CC2	Sigma non-opioid intracellular receptor 1
137390867	CCN1CC2(CC2)OC2(C1)CCCN(CCC(C)C)CC2	Sigma non-opioid intracellular receptor 1
129070163	CCN1CC(C)(C)OC2(C1)CCCN(CC(C)C)CC2	Sigma non-opioid intracellular receptor 1
129070162	C(Cc1ccccc1)N1CC2(C1)CN(Cc1ccccc1)CC1(CC1)O2	Sigma non-opioid intracellular receptor 1
129070165	O=C(N1CC2(CC2)OC2(CN(CCc3ccccc3)C2)C1)c1ccccc1	Sigma non-opioid intracellular receptor 1
129070082	CCN1C[C@]2(CCCN(Cc3ccccc3)CC2)OC2(CC2)C1=O	Sigma non-opioid intracellular receptor 1
129070161	CC1(C)CN(C[C@]2(CCCN(CCc3ccccc3)CC2)O1)C(=O)c1ccccc1	Sigma non-opioid intracellular receptor 1
132060733	C(N1Cc2ccc(cc2C1)N1CCOCC1)c1ccccc1	Sigma non-opioid intracellular receptor 1
132060720	COc1cccc(c1)-c1ccc2CN(Cc3ccccc3)Cc2c1	Sigma non-opioid intracellular receptor 1
132060722	Clc1cc(Cl)cc(CN2Cc3ccc(cc3C2)N2CCOCC2)c1	Sigma non-opioid intracellular receptor 1
132060743	CN1CCN(CC1)c1ccc2CN(Cc2c1)C(=O)OCc1ccccc1	Sigma non-opioid intracellular receptor 1
132060712	CCCN1CCN(CC1)c1ccc2CN(Cc2c1)C(=O)OCc1ccccc1	Sigma non-opioid intracellular receptor 1
132060746	O=C(OCc1ccccc1)N1Cc2ccc(cc2C1)N1CCN(CC1)C1CCCC1	Sigma non-opioid intracellular receptor 1
132060734	CC(=C)CN1CCN(CC1)c1ccc2CN(Cc2c1)C(=O)OCc1ccccc1	Sigma non-opioid intracellular receptor 1
132060752	CCOC(=O)CCN1CCN(CC1)c1ccc2CN(Cc2c1)C(=O)OCc1ccccc1	Sigma non-opioid intracellular receptor 1
132060742	CN1CCN(CC1)c1ccc2CN(Cc2c1)S(=O)(=O)c1cc(Cl)cc(Cl)c1	Sigma non-opioid intracellular receptor 1
132060745	Clc1cc(Cl)cc(c1)S(=O)(=O)N1Cc2ccc(cc2C1)N1CCN(CC=C)CC1	Sigma non-opioid intracellular receptor 1
132075278	C(N1CCc2cc(ccc2C1)N1CCOCC1)c1ccccc1	Sigma non-opioid intracellular receptor 1
132060803	O=C(OCc1ccccc1)N1CCc2ccc(cc2C1)N1CCN(CC1)C1CCC1	Sigma non-opioid intracellular receptor 1
132060812	COc1cccc(c1)-c1ccc2CN(Cc3ccccc3)CCc2c1	Sigma non-opioid intracellular receptor 1
132060776	O=C(OCc1ccccc1)N1CCc2ccc(cc2C1)N1CCN(CC1)C1CCCC1	Sigma non-opioid intracellular receptor 1
132060756	CN1CCN(CC1)c1ccc2CN(CCc2c1)C(=O)OCc1ccccc1	Sigma non-opioid intracellular receptor 1
132060753	O=C(OCc1ccccc1)N1CCc2ccc(cc2C1)N1CCN(CC1)C1CCCCC1	Sigma non-opioid intracellular receptor 1
132060804	CC(=C)CN1CCN(CC1)c1ccc2CN(CCc2c1)C(=O)OCc1ccccc1	Sigma non-opioid intracellular receptor 1
132060763	CC(=C)CN1CCN(CC1)c1ccc2CCN(Cc2c1)C(=O)OCc1ccccc1	Sigma non-opioid intracellular receptor 1
132060755	C=CCN1CCN(CC1)c1ccc2CN(CCc2c1)C(=O)OCc1ccccc1	Sigma non-opioid intracellular receptor 1
132060770	CCOC(=O)CCN1CCN(CC1)c1ccc2CCN(Cc2c1)C(=O)OCc1ccccc1	Sigma non-opioid intracellular receptor 1
132060775	CN1CCN(CC1)c1ccc2CCN(Cc2c1)C(=O)OCc1ccccc1	Sigma non-opioid intracellular receptor 1
132060799	CN1CCN(CC1)c1ccc2CCN(Cc2c1)S(=O)(=O)c1cc(Cl)cc(Cl)c1	Sigma non-opioid intracellular receptor 1
132060750	CCN1CCN(CC1)c1ccc2CCN(Cc2c1)C(=O)OCc1ccccc1	Sigma non-opioid intracellular receptor 1
132060780	Clc1cc(Cl)cc(c1)S(=O)(=O)N1CCc2ccc(cc2C1)N1CCN(CC=C)CC1	Sigma non-opioid intracellular receptor 1
132060813	CCCN1CCN(CC1)c1ccc2CCN(Cc2c1)C(=O)OCc1ccccc1	Sigma non-opioid intracellular receptor 1
132060739	Clc1cc(Cl)cc(CN2CCc3ccc(cc3C2)N2CCOCC2)c1	Sigma non-opioid intracellular receptor 1
132060821	CN1CCN(CC1)c1cccc2CCN(Cc12)C(=O)OCc1ccccc1	Sigma non-opioid intracellular receptor 1
132060792	O=C(OCc1ccccc1)N1CCc2cccc(N3CCN(CC3)C3CCCC3)c2C1	Sigma non-opioid intracellular receptor 1
132060773	CCOC(=O)CCN1CCN(CC1)c1cccc2CCN(Cc12)C(=O)OCc1ccccc1	Sigma non-opioid intracellular receptor 1
132075203	C(N1CCCc2cc(ccc2C1)N1CCOCC1)c1ccccc1	Sigma non-opioid intracellular receptor 1
132075285	Clc1cc(Cl)cc(CN2CCCc3ccc(cc3C2)N2CCOCC2)c1	Sigma non-opioid intracellular receptor 1
132075295	COc1cccc(c1)-c1ccc2CN(Cc3ccccc3)CCCc2c1	Sigma non-opioid intracellular receptor 1
132060805	CN1CCN(CC1)c1ccc2CCCN(Cc2c1)C(=O)OCc1ccccc1	Sigma non-opioid intracellular receptor 1
132060819	CN1CCN(CC1)c1ccc2CN(CCCc2c1)C(=O)OCc1ccccc1	Sigma non-opioid intracellular receptor 1
132060798	CCN1CCN(CC1)c1ccc2CCCN(Cc2c1)C(=O)OCc1ccccc1	Sigma non-opioid intracellular receptor 1
132060817	CC(=C)CN1CCN(CC1)c1ccc2CN(CCCc2c1)C(=O)OCc1ccccc1	Sigma non-opioid intracellular receptor 1
132060814	CCCN1CCN(CC1)c1ccc2CCCN(Cc2c1)C(=O)OCc1ccccc1	Sigma non-opioid intracellular receptor 1
132060772	C=CCN1CCN(CC1)c1ccc2CN(CCCc2c1)C(=O)OCc1ccccc1	Sigma non-opioid intracellular receptor 1
132060758	O=C(OCc1ccccc1)N1CCCc2ccc(cc2C1)N1CCN(CC1)C1CCCC1	Sigma non-opioid intracellular receptor 1
132075218	CN1CCN(CC1)c1ccc2CCCN(Cc2c1)S(=O)(=O)c1cc(Cl)cc(Cl)c1	Sigma non-opioid intracellular receptor 1
132060795	CC(=C)CN1CCN(CC1)c1ccc2CCCN(Cc2c1)C(=O)OCc1ccccc1	Sigma non-opioid intracellular receptor 1
132075286	Clc1cc(Cl)cc(c1)S(=O)(=O)N1CCCc2ccc(cc2C1)N1CCN(CC=C)CC1	Sigma non-opioid intracellular receptor 1
132060765	CCOC(=O)CCN1CCN(CC1)c1ccc2CCCN(Cc2c1)C(=O)OCc1ccccc1	Sigma non-opioid intracellular receptor 1
118250113	CN[C@@]1(CCCC[C@@H]1NCCCN1CCCC1)c1ccccc1Cl	Sigma non-opioid intracellular receptor 1
118250105	CN[C@]1(CCCC[C@@H]1NCCCN1CCCC1)c1ccccc1Cl	Sigma non-opioid intracellular receptor 1
156086530	CN[C@@]1(CCCC[C@@H]1NCCCc1ccc(F)cc1)c1ccccc1Cl	Sigma non-opioid intracellular receptor 1
162369105	CN[C@]1(CCCC[C@@H]1NCCCc1ccc(F)cc1)c1ccccc1Cl	Sigma non-opioid intracellular receptor 1
118250091	CN[C@@]1(CCCC[C@@H]1NCCCc1ccccc1)c1ccccc1Cl	Sigma non-opioid intracellular receptor 1
118250089	CN[C@]1(CCCC[C@@H]1NCCCc1ccccc1)c1ccccc1Cl	Sigma non-opioid intracellular receptor 1
118250102	CN[C@@]1(CCCC[C@@H]1NCCCN1CCN(C)CC1)c1ccccc1Cl	Sigma non-opioid intracellular receptor 1
118250135	CN[C@]1(CCCC[C@@H]1NCCCN1CCN(C)CC1)c1ccccc1Cl	Sigma non-opioid intracellular receptor 1
122576801	Clc1ccc2[C@H]3C[C@@H](N(CC3)C(=O)OCc3ccccc3)c2c1	Sigma non-opioid intracellular receptor 1
122576796	O=C(OCc1ccccc1)N1CC[C@@H]2C[C@@H]1c1cc(ccc21)N1CCOCC1	Sigma non-opioid intracellular receptor 1
137646151	C(N1CC[C@@H]2C[C@@H]1c1cc(ccc21)N1CCOCC1)c1ccccc1	Sigma non-opioid intracellular receptor 1
122576836	Clc1cc(Cl)cc(CN2CC[C@@H]3C[C@@H]2c2cc(ccc32)N2CCOCC2)c1	Sigma non-opioid intracellular receptor 1
122576838	Fc1ccccc1CN1CC[C@@H]2C[C@@H]1c1cc(ccc21)N1CCOCC1	Sigma non-opioid intracellular receptor 1
122576810	C(N1CC[C@@H]2C[C@@H]1c1cc(ccc21)N1CCCCC1)c1ccccc1	Sigma non-opioid intracellular receptor 1
122576835	Clc1cccc(CN2CC[C@@H]3C[C@@H]2c2cc(ccc32)N2CCCCC2)c1	Sigma non-opioid intracellular receptor 1
122576802	C(N1CC[C@@H]2C[C@@H]1c1cc(ccc21)-c1ccc2OCOc2c1)c1ccccc1	Sigma non-opioid intracellular receptor 1
162370613	CN1CC[C@@H]2C[C@@H]1c1cc(ccc21)-c1ccc(cc1)C(F)(F)F	Sigma non-opioid intracellular receptor 1
162370614	FC(F)(F)c1ccc(cc1)-c1ccc2[C@H]3C[C@@H](N(CCc4ccccc4)CC3)c2c1	Sigma non-opioid intracellular receptor 1
122576832	CN1CC[C@@H]2C[C@@H]1c1cc(ccc21)-c1cccc(C)c1	Sigma non-opioid intracellular receptor 1
122576855	Cc1cccc(c1)-c1ccc2[C@H]3C[C@@H](N(Cc4ccc5OCOc5c4)CC3)c2c1	Sigma non-opioid intracellular receptor 1
122576778	CN1CCN(CC1)c1ccc2[C@H]3C[C@@H](N(CC3)C(=O)OCc3ccccc3)c2c1	Sigma non-opioid intracellular receptor 1
162370615	CN1CCN(CC1)c1ccc2[C@H]3C[C@@H](NCC3)c2c1	Sigma non-opioid intracellular receptor 1
137632171	CN1CCN(CC1)c1ccc2[C@H]3C[C@@H](N(CC3)S(=O)(=O)c3cc(Cl)cc(Cl)c3)c2c1	Sigma non-opioid intracellular receptor 1
141643613	CN1CCN(CC1)c1ccc2[C@H]3C[C@@H](N(CC3)S(=O)(=O)c3ccccc3)c2c1	Sigma non-opioid intracellular receptor 1
141643607	CN1CCN(CC1)c1ccc2[C@H]3C[C@@H](N(CC3)C(=O)CCc3ccccc3)c2c1	Sigma non-opioid intracellular receptor 1
141643600	CN1CCN(CC1)c1ccc2[C@H]3C[C@@H](N(CC3)C(=O)OCC=C)c2c1	Sigma non-opioid intracellular receptor 1
137653463	C=CCN1CCN(CC1)c1ccc2[C@H]3C[C@@H](N(CC3)C(=O)OCc3ccccc3)c2c1	Sigma non-opioid intracellular receptor 1
162370616	C=CCCN1CCN(CC1)c1ccc2[C@H]3C[C@@H](N(CC3)C(=O)OCc3ccccc3)c2c1	Sigma non-opioid intracellular receptor 1
162370617	CC(C)=CCN1CCN(CC1)c1ccc2[C@H]3C[C@@H](N(CC3)C(=O)OCc3ccccc3)c2c1	Sigma non-opioid intracellular receptor 1
137632411	CCOC(=O)CCN1CCN(CC1)c1ccc2[C@H]3C[C@@H](N(CC3)C(=O)OCc3ccccc3)c2c1	Sigma non-opioid intracellular receptor 1
137633290	O=C(OCc1ccccc1)N1CC[C@@H]2C[C@@H]1c1cc(ccc21)N1CCN(CC1)C1CCCC1	Sigma non-opioid intracellular receptor 1
129067853	CC(=C)CN1CCN(CC1)c1ccc2[C@H]3C[C@@H](N(CC3)C(=O)OCc3ccccc3)c2c1	Sigma non-opioid intracellular receptor 1
129067918	CCCN1CCN(CC1)c1ccc2[C@H]3C[C@@H](N(CC3)C(=O)OCc3ccccc3)c2c1	Sigma non-opioid intracellular receptor 1
137660429	O=C(OCc1ccccc1)N1CC[C@@H]2C[C@@H]1c1cc(ccc21)N1CCN(CC1)C1CCCCC1	Sigma non-opioid intracellular receptor 1
9796923	CCN(CCN1CCCC1)CCc1ccc(Cl)c(Cl)c1	Sigma non-opioid intracellular receptor 1
15113312	C[C@@H](CN1CCCC1)N(C)CCc1ccc(Cl)c(Cl)c1	Sigma non-opioid intracellular receptor 1
9883360	CN(CCN1CCCCC1)CCc1ccc(Cl)c(Cl)c1	Sigma non-opioid intracellular receptor 1
15113308	CCN(CC)CCN(C)CCc1ccc(Cl)c(Cl)c1	Sigma non-opioid intracellular receptor 1
188914	CN(C)CCN(C)CCc1ccc(Cl)c(Cl)c1	Sigma non-opioid intracellular receptor 1
10376919	CN(CCN1CCCC1)CCc1ccccc1	Sigma non-opioid intracellular receptor 1
9797436	Clc1ccc(CCN(CCN2CCCC2)CC=C)cc1Cl	Sigma non-opioid intracellular receptor 1
15113309	CN(C)CCNCCc1ccc(Cl)c(Cl)c1	Sigma non-opioid intracellular receptor 1
15113306	CN(CCN1CCCC1)CCc1cccc(Cl)c1	Sigma non-opioid intracellular receptor 1
15113304	CCCN(CCN1CCCC1)CCc1ccc(Cl)c(Cl)c1	Sigma non-opioid intracellular receptor 1
15113313	CN(CCN1CCCC1)Cc1ccc(Cl)c(Cl)c1	Sigma non-opioid intracellular receptor 1
15113305	CCCCN(CCN1CCCC1)CCc1ccc(Cl)c(Cl)c1	Sigma non-opioid intracellular receptor 1
558800	CN(CCN1CCCC1)CCc1ccc(Cl)cc1	Sigma non-opioid intracellular receptor 1
15113293	CN(CCCN1CCCC1)CCc1ccc(Cl)c(Cl)c1	Sigma non-opioid intracellular receptor 1
5026275	CN(CCN1CCCCCC1)CCc1ccc(Cl)c(Cl)c1	Sigma non-opioid intracellular receptor 1
15113311	CC(CN(C)CCc1ccc(Cl)c(Cl)c1)N(C)C	Sigma non-opioid intracellular receptor 1
9883362	C[C@H](CN1CCCC1)N(C)CCc1ccc(Cl)c(Cl)c1	Sigma non-opioid intracellular receptor 1
9882367	Clc1ccc(CCNCCN2CCCC2)cc1Cl	Sigma non-opioid intracellular receptor 1
15113307	CN(CCN1CCCC1)CCc1ccc2ccccc2c1	Sigma non-opioid intracellular receptor 1
15113301	NCCNCCc1ccc(Cl)c(Cl)c1	Sigma non-opioid intracellular receptor 1
126388	CN(CCN1CCCC1)CCc1ccc(Cl)c(Cl)c1	Sigma non-opioid intracellular receptor 1
15113300	CNCCN(C)CCc1ccc(Cl)c(Cl)c1	Sigma non-opioid intracellular receptor 1
14983031	COc1cccc(c1)-c1cc(=O)c2cc(OCCCCCN3CCC(O)CC3)ccc2o1	Sigma non-opioid intracellular receptor 1
15230909	OC1CCN(CCCCCCOc2ccc3oc(cc(=O)c3c2)-c2ccccc2)CC1	Sigma non-opioid intracellular receptor 1
44285300	O=c1cc(oc2ccc(OCCCCCCN3CCNCC3c3ccccn3)cc12)-c1ccccc1	Sigma non-opioid intracellular receptor 1
14982970	CCN(CC)CCCCCCOc1ccc2oc(cc(=O)c2c1)-c1ccccc1	Sigma non-opioid intracellular receptor 1
14982997	OC1CCN(CCCCCCOc2cccc3c2oc(cc3=O)-c2ccccc2)CC1	Sigma non-opioid intracellular receptor 1
14983037	COc1ccc(cc1)-c1cc(=O)c2cc(OCCCCCCN3CCC(O)CC3)ccc2o1	Sigma non-opioid intracellular receptor 1
44285332	OC1CCN(CCCCCCCOc2cccc3oc(cc(=O)c23)-c2ccccc2)CC1	Sigma non-opioid intracellular receptor 1
14982964	O=c1cc(oc2ccc(OCCCCCCN3CCCC3)cc12)-c1ccccc1	Sigma non-opioid intracellular receptor 1
14982971	O=c1cc(oc2ccc(OCCCCCCN3CCOCC3)cc12)-c1ccccc1	Sigma non-opioid intracellular receptor 1
14983030	OC1CCN(CCCCCCOc2ccc3oc(cc(=O)c3c2)-c2cccc(F)c2)CC1	Sigma non-opioid intracellular receptor 1
18959715	OC1CCN(CCCCCCCOc2ccc3oc(cc(=O)c3c2)-c2ccccc2)CC1	Sigma non-opioid intracellular receptor 1
14983039	OC1CCN(CCCCCCOc2ccc3oc(cc(=O)c3c2)C2CCC2)CC1	Sigma non-opioid intracellular receptor 1
14982969	CN(CCCCCCOc1ccc2oc(cc(=O)c2c1)-c1ccccc1)Cc1ccccc1	Sigma non-opioid intracellular receptor 1
14983049	O=c1cc(oc2ccc(OCCCCCCN3CCCCC3)cc12)-c1cccnc1	Sigma non-opioid intracellular receptor 1
14982995	OC1CCN(CCCCCCCOc2ccc3c(c2)oc(cc3=O)-c2ccccc2)CC1	Sigma non-opioid intracellular receptor 1
14982978	CCOC(=O)C1CCCN(CCCCCCOc2ccc3oc(cc(=O)c3c2)-c2ccccc2)C1	Sigma non-opioid intracellular receptor 1
14983040	OC1CCN(CCCCCCOc2ccc3oc(cc(=O)c3c2)C2CCCC2)CC1	Sigma non-opioid intracellular receptor 1
14982977	CN(CCO)CCCCCCOc1ccc2oc(cc(=O)c2c1)-c1ccccc1	Sigma non-opioid intracellular receptor 1
14983043	Cc1c(oc2ccc(OCCCCCCN3CCC(O)CC3)cc2c1=O)C1CCCCC1	Sigma non-opioid intracellular receptor 1
14983041	OC1CCN(CCCCCOc2ccc3oc(cc(=O)c3c2)C2CCCCC2)CC1	Sigma non-opioid intracellular receptor 1
14983044	CC(C)Cc1cc(=O)c2cc(OCCCCCN3CCC(O)CC3)ccc2o1	Sigma non-opioid intracellular receptor 1
14982961	OC1CCCN(CCCCCCOc2ccc3oc(cc(=O)c3c2)-c2ccccc2)C1	Sigma non-opioid intracellular receptor 1
18959702	OC1CCN(CCCCCOc2cccc3oc(cc(=O)c23)-c2ccccc2)CC1	Sigma non-opioid intracellular receptor 1
14982952	CN(C)CCCCCOc1ccc2oc(cc(=O)c2c1)-c1ccccc1	Sigma non-opioid intracellular receptor 1
14982949	CN(C)CCOc1ccc2oc(cc(=O)c2c1)-c1ccccc1	Sigma non-opioid intracellular receptor 1
18959700	OC1CCN(CCCCCOc2ccc3oc(cc(=O)c3c2)-c2ccccc2)CC1	Sigma non-opioid intracellular receptor 1
14982966	O=c1cc(oc2ccc(OCCCCCCN3CCCCCC3)cc12)-c1ccccc1	Sigma non-opioid intracellular receptor 1
14983046	O=c1cc(oc2ccc(OCCCCCCN3CCCCC3)cc12)C1CCCCC1	Sigma non-opioid intracellular receptor 1
14983035	OC1CCN(CCCCCCOc2ccc3oc(cc(=O)c3c2)-c2ccc(F)cc2)CC1	Sigma non-opioid intracellular receptor 1
14982953	CN(C)CCCCCCOc1ccc2oc(cc(=O)c2c1)-c1ccccc1	Sigma non-opioid intracellular receptor 1
14983048	O=c1cc(oc2ccc(OCCCCCCN3CCCCC3)cc12)-c1cccs1	Sigma non-opioid intracellular receptor 1
14982968	CC1CCN(CCCCCCOc2ccc3oc(cc(=O)c3c2)-c2ccccc2)CC1	Sigma non-opioid intracellular receptor 1
14983038	OC1CCN(CCCCCCOc2ccc3oc(cc(=O)c3c2)-c2ccncc2)CC1	Sigma non-opioid intracellular receptor 1
18959714	OC1CCN(CCCCOc2cccc3oc(cc(=O)c23)-c2ccccc2)CC1	Sigma non-opioid intracellular receptor 1
14982956	CN(C)CCCCCCCCCOc1ccc2oc(cc(=O)c2c1)-c1ccccc1	Sigma non-opioid intracellular receptor 1
44285462	OCCC1CC(CCCCCCOc2ccc3oc(cc(=O)c3c2)-c2ccccc2)CCN1	Sigma non-opioid intracellular receptor 1
14982982	Clc1ccc(cc1)C1=CCN(CCCCCCOc2ccc3oc(cc(=O)c3c2)-c2ccccc2)CC1	Sigma non-opioid intracellular receptor 1
14982976	Clc1ccc(cc1)N1CCN(CCCCCCOc2ccc3oc(cc(=O)c3c2)-c2ccccc2)CC1	Sigma non-opioid intracellular receptor 1
14982979	CCOC(=O)C1CCN(CCCCCCOc2ccc3oc(cc(=O)c3c2)-c2ccccc2)CC1	Sigma non-opioid intracellular receptor 1
14982980	OC1(CCN(CCCCCCOc2ccc3oc(cc(=O)c3c2)-c2ccccc2)CC1)c1ccc(Cl)cc1	Sigma non-opioid intracellular receptor 1
14983047	Clc1ccccc1-c1cc(=O)c2cc(OCCCCCCN3CCCCC3)ccc2o1	Sigma non-opioid intracellular receptor 1
14983036	COc1ccc(cc1)-c1cc(=O)c2cc(OCCCCCN3CCC(O)CC3)ccc2o1	Sigma non-opioid intracellular receptor 1
14983050	O=c1cc(oc2ccc(OCCCCCCN3CCCCC3)cc12)-c1ccncc1	Sigma non-opioid intracellular receptor 1
18959727	OC1CCN(CCCOc2cccc3oc(cc(=O)c23)-c2ccccc2)CC1	Sigma non-opioid intracellular receptor 1
14983032	COc1cccc(c1)-c1cc(=O)c2cc(OCCCCCCN3CCC(O)CC3)ccc2o1	Sigma non-opioid intracellular receptor 1
14983054	O=c1cc(oc2ccc(OCCCCCCN3CCCCC3)cc12)C1CCCC1	Sigma non-opioid intracellular receptor 1
44285740	Cc1c(oc2ccc(OCCC\C=C\CN3CCC(O)CC3)cc2c1=O)-c1ccccc1	Sigma non-opioid intracellular receptor 1
14983055	COc1c(oc2ccc(OCCCCCCN3CCC(O)CC3)cc2c1=O)-c1ccccc1	Sigma non-opioid intracellular receptor 1
14982983	O=c1[nH]c2ccccc2n1C1CCN(CCCCCCOc2ccc3oc(cc(=O)c3c2)-c2ccccc2)CC1	Sigma non-opioid intracellular receptor 1
14982984	NCCCCCCOc1ccc2oc(cc(=O)c2c1)-c1ccccc1	Sigma non-opioid intracellular receptor 1
14982950	CN(C)CCCOc1ccc2oc(cc(=O)c2c1)-c1ccccc1	Sigma non-opioid intracellular receptor 1
14983028	OC1CCN(CCCCCCOc2ccc3oc(cc(=O)c3c2)-c2cccs2)CC1	Sigma non-opioid intracellular receptor 1
44285419	OC1CCN(CCCOc2ccc3oc(cc(=O)c3c2)-c2ccccc2)CC1	Sigma non-opioid intracellular receptor 1
14983034	OC1CCN(CCCCCCOc2ccc3oc(cc(=O)c3c2)-c2ccc(Cl)cc2)CC1	Sigma non-opioid intracellular receptor 1
14982981	O=C1NCN(c2ccccc2)C11CCN(CCCCCCOc2ccc3oc(cc(=O)c3c2)-c2ccccc2)CC1	Sigma non-opioid intracellular receptor 1
14983053	O=c1cc(oc2ccc(OCCCCCCN3CCCCC3)cc12)C1CCC1	Sigma non-opioid intracellular receptor 1
9890959	Cc1c(oc2ccc(OCCCCCCN3CCC(O)CC3)cc2c1=O)-c1ccccc1	Sigma non-opioid intracellular receptor 1
14982954	CN(C)CCCCCCCOc1ccc2oc(cc(=O)c2c1)-c1ccccc1	Sigma non-opioid intracellular receptor 1
14982992	OC1CCN(CCCCOc2ccc3c(c2)oc(cc3=O)-c2ccccc2)CC1	Sigma non-opioid intracellular receptor 1
14983027	OC1CCN(CCCCCCOc2ccc3oc(cc(=O)c3c2)-c2ccccc2Cl)CC1	Sigma non-opioid intracellular receptor 1
121180	CN(C)CCOc1ccc2c(c1)oc(cc2=O)-c1ccccc1	Sigma non-opioid intracellular receptor 1
44285320	OCCC1CN(CCCCCCOc2ccc3oc(cc(=O)c3c2)-c2ccccc2)CCN1	Sigma non-opioid intracellular receptor 1
14982957	CN(C)CCCCCCCCCCOc1ccc2oc(cc(=O)c2c1)-c1ccccc1	Sigma non-opioid intracellular receptor 1
14982993	OC1CCN(CCCCCOc2ccc3c(c2)oc(cc3=O)-c2ccccc2)CC1	Sigma non-opioid intracellular receptor 1
14983029	OC1CCN(CCCCCCOc2ccc3oc(cc(=O)c3c2)-c2cccc(Cl)c2)CC1	Sigma non-opioid intracellular receptor 1
14982994	OC1CCN(CCCCCCOc2ccc3c(c2)oc(cc3=O)-c2ccccc2)CC1	Sigma non-opioid intracellular receptor 1
18959716	OC1CCN(CCCCOc2ccc3oc(cc(=O)c3c2)-c2ccccc2)CC1	Sigma non-opioid intracellular receptor 1
14982951	CN(C)CCCCOc1ccc2oc(cc(=O)c2c1)-c1ccccc1	Sigma non-opioid intracellular receptor 1
14983045	O=c1cc(oc2ccc(OCCCCCCN3CCOCC3)cc12)C1CCCCC1	Sigma non-opioid intracellular receptor 1
18959739	OC1CCN(CCCCCCCCOc2ccc3oc(cc(=O)c3c2)-c2ccccc2)CC1	Sigma non-opioid intracellular receptor 1
14983042	OC1CCN(CCCCCCOc2ccc3oc(cc(=O)c3c2)C2CCCCC2)CC1	Sigma non-opioid intracellular receptor 1
14982996	OC1CCN(CCCCCCCCOc2ccc3c(c2)oc(cc3=O)-c2ccccc2)CC1	Sigma non-opioid intracellular receptor 1
44285702	O=c1cc(oc2ccc(OCCCCCCN3CCNCC3c3ncccn3)cc12)-c1ccccc1	Sigma non-opioid intracellular receptor 1
14983033	OC1CCN(CCCCCCOc2ccc3oc(cc(=O)c3c2)-c2cccnc2)CC1	Sigma non-opioid intracellular receptor 1
14982955	CN(C)CCCCCCCCOc1ccc2oc(cc(=O)c2c1)-c1ccccc1	Sigma non-opioid intracellular receptor 1
14982965	O=c1cc(oc2ccc(OCCCCCCN3CCCCC3)cc12)-c1ccccc1	Sigma non-opioid intracellular receptor 1
18959733	OC1CCN(CCCCCCOc2cccc3oc(cc(=O)c23)-c2ccccc2)CC1	Sigma non-opioid intracellular receptor 1
44311180	O=C1CC2(CCC(CC2)OCc2ccccc2)OC=C1c1ccccc1	Sigma non-opioid intracellular receptor 1;D(2) dopamine receptor
108046	OC(CCCN1CCN(CC1)c1ncc(F)cn1)c1ccc(F)cc1	Sigma non-opioid intracellular receptor 1
44309298	O=C1NC(C(=O)N1CCCCN1CCC(CC1)c1ccccc1)(c1ccccc1)c1ccccc1	Sigma non-opioid intracellular receptor 1
12351937	O=C1NC(C(=O)N1CCN1CCN(CC1)c1ccccc1)(c1ccccc1)c1ccccc1	Sigma non-opioid intracellular receptor 1
44309667	O=C1NC(C(=O)N1CCCCCCN1CCN(CC1)c1ccccc1)(c1ccccc1)c1ccccc1	Sigma non-opioid intracellular receptor 1
44309721	O=C1NC(C(=O)N1CCCCCCN1CCC(CC1)c1ccccc1)(c1ccccc1)c1ccccc1	Sigma non-opioid intracellular receptor 1
12259685	C[C@@H]1[C@@H]2Cc3ccc(O)cc3[C@@]1(C)CCN2CC=C(C)C	Sigma non-opioid intracellular receptor 1
21481466	O=C1NC(C(=O)N1CCN1CCC(CC1)c1ccccc1)(c1ccccc1)c1ccccc1	Sigma non-opioid intracellular receptor 1
3036027	CN(CCc1ccc(Cl)c(Cl)c1)[C@H]1CCCC[C@H]1N1CCCC1	Sigma non-opioid intracellular receptor 1
566741	CN(CCc1ccc(Cl)c(Cl)c1)CC1CCCCN1C	Sigma non-opioid intracellular receptor 1
573661	Clc1ccc(CCN2CCCC(C2)N2CCCC2)cc1Cl	Sigma non-opioid intracellular receptor 1
10017724	CCN1CCCC1CNCCc1ccc(Cl)c(Cl)c1	Sigma non-opioid intracellular receptor 1
10369311	CN(CCc1ccc(Cl)c(Cl)c1)[C@@H]1CCCC[C@@H]1N1CCCC1	Sigma non-opioid intracellular receptor 1
9883361	CCN1CCCC1CN(C)CCc1ccc(Cl)c(Cl)c1	Sigma non-opioid intracellular receptor 1
44334079	CN(CCc1ccc(Cl)c(Cl)c1)[C@H]1CCCC[C@@H]1N1CCCC1	Sigma non-opioid intracellular receptor 1
547467	CN(CCc1ccc(Cl)c(Cl)c1)C1CCCN(C)C1	Sigma non-opioid intracellular receptor 1
9973696	Clc1ccc(CCN2CCC[C@H]2CN2CCCC2)cc1Cl	Sigma non-opioid intracellular receptor 1
6331636	CN(CCc1ccc(Cl)c(Cl)c1)[C@@H]1CCCC[C@H]1N1CCCC1	Sigma non-opioid intracellular receptor 1
10402464	Clc1cc2CCN(CCN3CCCC3)Cc2cc1Cl	Sigma non-opioid intracellular receptor 1
573546	Clc1ccc(CCN2CCCCC(C2)N2CCCC2)cc1Cl	Sigma non-opioid intracellular receptor 1
10064992	Clc1ccc(CCN2CCC[C@@H]2CN2CCCC2)cc1Cl	Sigma non-opioid intracellular receptor 1
10466885	C1[C@@H]2CC[C@@]([C@H]12)(N1CCCCC1)c1ccccc1	Sigma non-opioid intracellular receptor 1
10243428	C1[C@H]2CC[C@@]([C@@H]12)(N1CCCCC1)c1ccccc1	Sigma non-opioid intracellular receptor 1
3081049	C1[C@H]2C[C@](C[C@@H]12)(N1CCCCC1)c1ccccc1	Sigma non-opioid intracellular receptor 1
6468	C1CCN(CC1)C1(CCCCC1)c1ccccc1	Sigma non-opioid intracellular receptor 1;Delta-type opioid receptor
10263742	C1[C@@H]2CC[C@]([C@H]12)(N1CCCCC1)c1ccccc1	Sigma non-opioid intracellular receptor 1
54083054	CCC[C@H](C(=O)NCc1ccccc1)n1c(O)c(CCCCN)n(Cc2ccccc2)c1=O	Sigma non-opioid intracellular receptor 1
15065450	COc1ccc(N=C(N)NC23CC4CC(CC(C4)C2)C3)c(C)c1	Sigma non-opioid intracellular receptor 1
15065452	NC(Nc1cccc(F)c1)=NC12CC3CC(CC(C3)C1)C2	Sigma non-opioid intracellular receptor 1
15065448	COc1ccccc1N=C(N)NC12CC3CC(CC(C3)C1)C2	Sigma non-opioid intracellular receptor 1
15065454	Cc1cc(F)ccc1N=C(N)NC12CC3CC(CC(C3)C1)C2	Sigma non-opioid intracellular receptor 1
15065456	NC(Nc1cccc(I)c1)=NC12CC3CC(CC(C3)C1)C2	Sigma non-opioid intracellular receptor 1
55445	CCCN1CCCC(C1)c1cccc(O)c1	Sigma non-opioid intracellular receptor 1;D(2) dopamine receptor;D(4) dopamine receptor
15065449	COc1cccc(NC(N)=NC23CC4CC(CC(C4)C2)C3)c1	Sigma non-opioid intracellular receptor 1
15065453	NC(Nc1ccc(F)cc1)=NC12CC3CC(CC(C3)C1)C2	Sigma non-opioid intracellular receptor 1
64600	NC(NC12CC3CC(CC(C3)C1)C2)=Nc1ccccc1I	Sigma non-opioid intracellular receptor 1
131698	NC(Nc1ccc(I)cc1)=NC12CC3CC(CC(C3)C1)C2	Sigma non-opioid intracellular receptor 1
15065451	NC(NC12CC3CC(CC(C3)C1)C2)=Nc1ccccc1F	Sigma non-opioid intracellular receptor 1
14895995	COc1ccc(NC(N)=NC23CC4CC(CC(C4)C2)C3)cc1	Sigma non-opioid intracellular receptor 1
5471948	Clc1ccc(CCN[C@H]2CCCC[C@H]2N2CCCC2)cc1Cl	Sigma non-opioid intracellular receptor 1
15701662	CCN(CCc1ccc(Cl)c(Cl)c1)[C@@H]1CCCC[C@@H]1N1CCCC1	Sigma non-opioid intracellular receptor 1
15701663	CCN(CCc1ccc(Cl)c(Cl)c1)[C@H]1CCCC[C@H]1N1CCCC1	Sigma non-opioid intracellular receptor 1
44334211	CN(Cc1ccc(Cl)c(Cl)c1)[C@H]1CCCC[C@H]1N1CCCC1	Sigma non-opioid intracellular receptor 1
9905985	Clc1ccc(CCN[C@@H]2CCCC[C@@H]2N2CCCC2)cc1Cl	Sigma non-opioid intracellular receptor 1
15701661	CCCN(CCc1ccc(Cl)c(Cl)c1)[C@H]1CCCC[C@H]1N1CCCC1	Sigma non-opioid intracellular receptor 1
15701664	Clc1ccc(CCN(CC2CC2)[C@@H]2CCCC[C@@H]2N2CCCC2)cc1Cl	Sigma non-opioid intracellular receptor 1
15701658	Clc1ccc(CC(=O)N[C@H]2CCCC[C@H]2N2CCCC2)cc1Cl	Sigma non-opioid intracellular receptor 1
6712729	Clc1ccc(CC(=O)N[C@@H]2CCCC[C@@H]2N2CCCC2)cc1Cl	Sigma non-opioid intracellular receptor 1
15701665	Clc1ccc(CCN(CC2CC2)[C@H]2CCCC[C@H]2N2CCCC2)cc1Cl	Sigma non-opioid intracellular receptor 1
15701660	CCCN(CCc1ccc(Cl)c(Cl)c1)[C@@H]1CCCC[C@@H]1N1CCCC1	Sigma non-opioid intracellular receptor 1
762654	O=C(N1CCNCC1)c1ccccc1	Sigma non-opioid intracellular receptor 1
743379	C(CN1CCN(CC1)c1ccccc1)Cc1ccccc1	Sigma non-opioid intracellular receptor 1
18790204	Clc1ccc(cc1)C1=CCN(CCCCc2ccccc2)CC1	Sigma non-opioid intracellular receptor 1
10632134	COc1ccccc1C1(O)CCNCC1	Sigma non-opioid intracellular receptor 1
1355	Clc1cccc(c1)N1CCNCC1	Sigma non-opioid intracellular receptor 1;Alpha-1A adrenergic receptor;D(2) dopamine receptor;5-hydroxytryptamine receptor 2C;5-hydroxytryptamine receptor 1B;Sodium-dependent serotonin transporter;5-hydroxytryptamine receptor 1D;Beta-1 adrenergic receptor;Beta-2 adrenergic receptor;Sodium-dependent noradrenaline transporter;Gamma-aminobutyric acid receptor subunit alpha-1
7096	C1CN(CCN1)c1ccccc1	Sigma non-opioid intracellular receptor 1;Beta-1 adrenergic receptor
15723885	FC(F)(F)c1cccc(c1)N1CCN(CCCCc2ccccc2)CC1	Sigma non-opioid intracellular receptor 1
3035672	C(CCc1ccccc1)CN1CCC(CC1)c1ccccc1	Sigma non-opioid intracellular receptor 1
75994	C(N1CCNCC1)c1ccccc1	Sigma non-opioid intracellular receptor 1;Caspase-3
126229	C(CCN1CCC(CC1)c1ccccc1)CCc1ccccc1	Sigma non-opioid intracellular receptor 1
15723883	C(CCc1ccccc1)CN1CCN(CC1)c1ccccc1	Sigma non-opioid intracellular receptor 1
422923	CCCN1CCN(CC1)c1ccccc1	Sigma non-opioid intracellular receptor 1
88747	C1CN(CCN1)c1ncccn1	Sigma non-opioid intracellular receptor 1
15723897	C(CN1CCN(CC1)c1ccccc1)Cc1ccc2ccccc2c1	Sigma non-opioid intracellular receptor 1
15723894	OC1(CCN(CCCc2ccccc2)CC1)c1ccccc1	Sigma non-opioid intracellular receptor 1
2845469	Clc1cccc(c1)N1CCN(CCc2ccccc2)CC1	Sigma non-opioid intracellular receptor 1
2845594	FC(F)(F)c1cccc(c1)N1CCN(CCc2ccccc2)CC1	Sigma non-opioid intracellular receptor 1
97478	Clc1ccc(cc1)N1CCNCC1	Sigma non-opioid intracellular receptor 1;Beta-1 adrenergic receptor
44341349	C(CN1CCC(CC1)c1ccccc1)Cc1ccccc1	Sigma non-opioid intracellular receptor 1
4296	FC(F)(F)c1cccc(c1)N1CCNCC1	Sigma non-opioid intracellular receptor 1;5-hydroxytryptamine receptor 6;5-hydroxytryptamine receptor 2C;5-hydroxytryptamine receptor 1B;5-hydroxytryptamine receptor 1D
1342	C1CN(CCN1)c1cccc2ccccc12	Sigma non-opioid intracellular receptor 1;5-hydroxytryptamine receptor 6;5-hydroxytryptamine receptor 1B;5-hydroxytryptamine receptor 7;5-hydroxytryptamine receptor 1D
269722	COc1ccc(cc1)N1CCNCC1	Sigma non-opioid intracellular receptor 1;Beta-1 adrenergic receptor
15723887	C(CN1CCN(CC1)c1ccc2ccccc2c1)Cc1ccccc1	Sigma non-opioid intracellular receptor 1
1346	COc1ccccc1N1CCNCC1	Sigma non-opioid intracellular receptor 1;D(2) dopamine receptor;Beta-1 adrenergic receptor
69873	C1CC(CCN1)c1ccccc1	Sigma non-opioid intracellular receptor 1
3299322	Clc1ccc(cc1)N1CCN(CCCc2ccccc2)CC1	Sigma non-opioid intracellular receptor 1
2760172	C1CN(CCN1)c1ccc2ccccc2c1	Sigma non-opioid intracellular receptor 1
4992580	Clc1cccc(c1)N1CCN(CCCc2ccccc2)CC1	Sigma non-opioid intracellular receptor 1
15723888	O=C(N1CCN(CCCCc2ccccc2)CC1)c1ccccc1	Sigma non-opioid intracellular receptor 1
3038603	CN(C)C1CCC2(C=C1)c1ccccc1C=Cc1ccc(Cl)cc21	Sigma non-opioid intracellular receptor 1;Alpha-1A adrenergic receptor;D(2) dopamine receptor
3039881	CN(C)C1CCC2(C=C1)c1ccccc1CCc1ccc(Cl)cc21	Sigma non-opioid intracellular receptor 1;Alpha-1A adrenergic receptor;D(2) dopamine receptor
10027435	Cn1c2ccc(CCCCN3CCN(Cc4ccc(Cl)c(Cl)c4)CC3)cc2sc1=O	Sigma non-opioid intracellular receptor 1
9863340	Cn1c2ccc(CCN3CCC(CC3)c3ccccc3)cc2sc1=O	Sigma non-opioid intracellular receptor 1
22413499	Cn1c2ccc(CCCCN3CCN(Cc4ccccc4)CC3)cc2sc1=O	Sigma non-opioid intracellular receptor 1
44335738	CN(CCc1ccc2OCOc2c1)C1CCCC[C@H]1N1CCCC1	Sigma non-opioid intracellular receptor 1
3036289	CN([C@@H]1CCCC[C@H]1N1CCCC1)C(=O)Cc1ccc(Cl)c(Cl)c1	Sigma non-opioid intracellular receptor 1;Delta-type opioid receptor;Kappa-type opioid receptor
11957597	CN([C@@H]1CCCC[C@@H]1N1CCCC1)C(=O)Cc1ccc(Cl)c(Cl)c1	Sigma non-opioid intracellular receptor 1
9847317	CN([C@H]1CCCC[C@H]1N1CCCC1)C(=O)Cc1ccc(Cl)c(Cl)c1	Sigma non-opioid intracellular receptor 1
10475196	COc1ccc2C=C[C@H]3CCCC[C@@]3(CCN(C)CC(=O)OC(C)(C)C)c2c1	Sigma non-opioid intracellular receptor 1
44335933	CN(C1CCCC[C@@H]1N1CCCC1)C(=O)Cc1ccc2ccccc2c1	Sigma non-opioid intracellular receptor 1
44335724	CN(C1CCCC[C@H]1N1CCCC1)C(=O)Cc1ccc2OCOc2c1	Sigma non-opioid intracellular receptor 1
6712736	CN(C1CCCC[C@@H]1N1CCCC1)C(=O)Cc1cc(Cl)c(Cl)cc1N	Sigma non-opioid intracellular receptor 1
14771707	Cc1ccccc1N=C(N)Nc1cccc(O)c1	Sigma non-opioid intracellular receptor 1
14771688	Cc1ccccc1N=C(N)Nc1ccccc1N	Sigma non-opioid intracellular receptor 1
230867	CNC(=N)NC	Sigma non-opioid intracellular receptor 1
14771738	NC(NC1CCCCC1)=NC12CC3CC(CC(C3)C1)C2	Sigma non-opioid intracellular receptor 1
14292033	Cc1ccccc1NC(N)=Nc1ccc(N)cc1C	Sigma non-opioid intracellular receptor 1
14771731	Cc1cc(N)ccc1NC(N)=Nc1ccc(N)cc1C	Sigma non-opioid intracellular receptor 1
7594	NC(Nc1ccccc1)=Nc1ccccc1	Sigma non-opioid intracellular receptor 1
14771689	Cc1cc(ccc1N\C([NH-])=[NH+]/c1ccc(cc1C)[N+]([O-])=O)[N+]([O-])=O	Sigma non-opioid intracellular receptor 1
14771682	CCCCNC(=N)NCCCC	Sigma non-opioid intracellular receptor 1
13781932	Cc1cccc(C)c1NC(N)=Nc1c(C)cccc1C	Sigma non-opioid intracellular receptor 1
14771686	Cc1ccccc1NC(N)=Nc1c(C)cccc1C	Sigma non-opioid intracellular receptor 1
22648	COc1ccccc1NC(N)=Nc1ccccc1OC	Sigma non-opioid intracellular receptor 1
14771728	Cc1cc(ccc1[N-]C(N)=[NH+]c1cccc(O)c1)[N+]([O-])=O	Sigma non-opioid intracellular receptor 1
14125583	Cc1cc(Br)ccc1NC(N)=Nc1ccc(Br)cc1C	Sigma non-opioid intracellular receptor 1
14771697	N\C([N-]C12CC3CC(CC(C3)C1)C2)=[NH+]/c1ccccc1[N+]([O-])=O	Sigma non-opioid intracellular receptor 1
9919363	NC(Nc1ccccc1I)=Nc1ccccc1I	Sigma non-opioid intracellular receptor 1
14771670	NC(Nc1ccccc1C(F)(F)F)=Nc1ccccc1C(F)(F)F	Sigma non-opioid intracellular receptor 1
14771694	Cc1ccccc1N=C(N)NC1CCCCC1	Sigma non-opioid intracellular receptor 1
10243335	Cc1cccc(NC(N)=Nc2cccc(C)c2)c1	Sigma non-opioid intracellular receptor 1
13781931	CCc1ccccc1NC(N)=Nc1ccccc1CC	Sigma non-opioid intracellular receptor 1
14771672	NC(Nc1ccc(Br)cc1)=Nc1ccc(Br)cc1	Sigma non-opioid intracellular receptor 1
3315413	ONC(NC1CCCCC1)=NC1CCCCC1	Sigma non-opioid intracellular receptor 1
14771699	NC(Nc1ccccc1I)=NC1CC2CCC1C2	Sigma non-opioid intracellular receptor 1
14771696	Cc1ccccc1N=C(N)NC12CC3CC(CC(C3)C1)C2	Sigma non-opioid intracellular receptor 1
9818804	NC(NC12CC3CC(CC(C3)C1)C2)=NC12CC3CC(CC(C3)C1)C2	Sigma non-opioid intracellular receptor 1
44318068	C1CC1N=C(NC1CCCCC1)NC1CCCCC1	Sigma non-opioid intracellular receptor 1
407725	NC(NC1CCCCC1)=NC1CCCCC1	Sigma non-opioid intracellular receptor 1
10467461	C[C@@H](Cc1ccccc1)N(C)CCc1ccccc1	Sigma non-opioid intracellular receptor 1
131444	C[C@H](Cc1ccccc1)NCCCc1ccccc1	Sigma non-opioid intracellular receptor 1
558843	FCCCN(CCN1CCCC1)CCc1ccc(Cl)c(Cl)c1	Sigma non-opioid intracellular receptor 1
15175722	CN(CCN1CCCC1)CCc1cc(Cl)c(Cl)cc1I	Sigma non-opioid intracellular receptor 1
15175719	Clc1ccc(CCN2CCN(CCCI)CC2)cc1Cl	Sigma non-opioid intracellular receptor 1
73354414	C[C@H]1[C@H]2Cc3ccc(O)cc3[C@@]1(C)CCN2CCCCCF	Sigma non-opioid intracellular receptor 1
604376	FCCCCCN1CCN(CCc2ccc(Cl)c(Cl)c2)CC1	Sigma non-opioid intracellular receptor 1
190868	[O-][N+](=O)c1ccc(cc1)C1(CCCC1)C(=O)OCCN1CCC(CC1)c1ccccc1	Sigma non-opioid intracellular receptor 1
44285482	CN1CCC2(CC1CC(=O)C2)c1cccc(O)c1	Sigma non-opioid intracellular receptor 1
10449500	CN1CC[C@@]2(C[C@H]1C(=Cc1ccccc1)C(=O)C2)c1cccc(O)c1	Sigma non-opioid intracellular receptor 1
44364124	CC1C2Cc3ccc(O)cc3C1CCN2CC=C	Sigma non-opioid intracellular receptor 1
15657199	CN(C)C1CC(c2ccccc2)c2cc(O)c(O)cc2C1	Sigma non-opioid intracellular receptor 1
42601815	CN(C)C1CCc2ccccc2C(C1)c1ccccc1	Sigma non-opioid intracellular receptor 1
15657202	CN(C)C1CC(c2ccccc2)c2cc(O)c(Cl)cc2C1	Sigma non-opioid intracellular receptor 1
10015055	CN(C)[C@@H]1C[C@@H](c2ccccc2)c2ccccc2C1	Sigma non-opioid intracellular receptor 1;Histamine H1 receptor;Histamine H3 receptor;5-hydroxytryptamine receptor 2C
15657219	CN(C)[C@H]1CCc2ccccc2[C@H]1c1ccccc1	Sigma non-opioid intracellular receptor 1
44273461	C[C@H]1C2Cc3ccc(O)cc3[C@@]1(C)CCN2CC=C	Sigma non-opioid intracellular receptor 1
90748	CC1C2Cc3ccc(O)cc3C1(C)CCN2Cc1ccccc1	Sigma non-opioid intracellular receptor 1
15767676	CC1C2Cc3ccccc3C1(C)CCN2Cc1ccccc1	Sigma non-opioid intracellular receptor 1
15767682	CC1C2Cc3ccc(Cl)cc3C1(C)CCN2Cc1ccccc1	Sigma non-opioid intracellular receptor 1
15767674	CC1C2Cc3ccccc3C1(C)CCN2CC=C(C)C	Sigma non-opioid intracellular receptor 1
15767681	CC1C2Cc3ccc(F)cc3C1(C)CCN2Cc1ccccc1	Sigma non-opioid intracellular receptor 1
10085466	CC1C2Cc3ccc(F)cc3C1(C)CCN2CC=C(C)C	Sigma non-opioid intracellular receptor 1
44332389	CC1C2Cc3cc(Br)c(O)cc3C1(C)CCN2CC=C(C)C	Sigma non-opioid intracellular receptor 1
44332157	CC1C2Cc3cc(I)c(O)cc3C1(C)CCN2CC=C(C)C	Sigma non-opioid intracellular receptor 1
6273133	CN1CCC2(CC1C(=Cc1ccc(Cl)c(Cl)c1)C(=O)C2)c1cccc(O)c1	Sigma non-opioid intracellular receptor 1
5478726	CN1CCC2(CC1C(=Cc1ccccc1)C(=O)C2)c1cccc(O)c1	Sigma non-opioid intracellular receptor 1
10713754	COc1cccc(C=C2C3CC(CCN3C)(CC2=O)c2cccc(O)c2)c1	Sigma non-opioid intracellular receptor 1
10713756	COc1ccc(C=C2C3CC(CCN3C)(CC2=O)c2cccc(O)c2)cc1	Sigma non-opioid intracellular receptor 1
10809006	CN1CCC2(CC1C(=Cc1cccc(Cl)c1)C(=O)C2)c1cccc(O)c1	Sigma non-opioid intracellular receptor 1
10641401	COc1cccc(c1)C12CCN(C)C(C1)C(=Cc1ccccc1)C(=O)C2	Sigma non-opioid intracellular receptor 1
10546961	CN1CCC2(CC1C(=Cc1ccc(Cl)cc1)C(=O)C2)c1cccc(O)c1	Sigma non-opioid intracellular receptor 1
44362800	CN1CCC2(CC1C(=Cc1ccc(I)cc1)C(=O)C2)c1cccc(O)c1	Sigma non-opioid intracellular receptor 1
10596136	CN1CCC2(CC1C(=Cc1ccc3ccccc3c1)C(=O)C2)c1cccc(O)c1	Sigma non-opioid intracellular receptor 1
10542038	CN1CCC2(CC1C(=CC1CC1)C(=O)C2)c1cccc(O)c1	Sigma non-opioid intracellular receptor 1
44362252	CN1CCC2(CC1C(=Cc1cccc(I)c1)C(=O)C2)c1cccc(O)c1	Sigma non-opioid intracellular receptor 1
44332508	CC1C2Cc3ccc(O)c(Cl)c3C1(C)CCN2Cc1ccccc1	Sigma non-opioid intracellular receptor 1
44332511	CC1C2Cc3cc(Cl)c(O)c(Cl)c3C1(C)CCN2Cc1ccccc1	Sigma non-opioid intracellular receptor 1
44332382	CC1C2Cc3ccc(O)c(Cl)c3C1(C)CCN2CC=C(C)C	Sigma non-opioid intracellular receptor 1
44332515	CC1C2Cc3ccc(O)c(Br)c3C1(C)CCN2Cc1ccccc1	Sigma non-opioid intracellular receptor 1
44332475	CC1C2Cc3cc(Br)c(O)c(Br)c3C1(C)CCN2Cc1ccccc1	Sigma non-opioid intracellular receptor 1
44332496	CC1C2Cc3cc(Br)c(O)c(Br)c3C1(C)CCN2CC=C(C)C	Sigma non-opioid intracellular receptor 1
44332512	CC1C2Cc3cc(Br)c(O)cc3C1(C)CCN2Cc1ccccc1	Sigma non-opioid intracellular receptor 1
44332500	CC1C2Cc3cc(I)c(O)cc3C1(C)CCN2Cc1ccccc1	Sigma non-opioid intracellular receptor 1
44332579	CC1C2Cc3ccc(O)c(Br)c3C1(C)CCN2CC=C(C)C	Sigma non-opioid intracellular receptor 1
10250792	COc1ccc2CCC=C(CCCCN3CCN(CC3)c3ccccc3OC)c2c1	Sigma non-opioid intracellular receptor 1
192639	COc1cccc2C(CCCN3CCN(CC3)c3ccccc3OC)=CCCc12	Sigma non-opioid intracellular receptor 1
192638	COc1ccc2CCC=C(CCCN3CCN(CC3)c3ccccc3OC)c2c1	Sigma non-opioid intracellular receptor 1
10248163	COc1cccc2\C(CCCc12)=C\CCN1CCN(CC1)c1ccccn1	Sigma non-opioid intracellular receptor 1
10070289	COc1ccc2CCCC(SCCN3CCN(CC3)c3ccccc3OC)c2c1	Sigma non-opioid intracellular receptor 1
10385977	COc1cccc2C(CCCN3CCN(CC3)c3ccccc3OC)CCCc12	Sigma non-opioid intracellular receptor 1;D(2) dopamine receptor;D(4) dopamine receptor
9975973	COc1cccc2C(CCCN3CCN(CC3)c3ccccn3)=CCCc12	Sigma non-opioid intracellular receptor 1
10384067	COc1ccccc1N1CCN(CC\C=C2/CCCc3ccccc23)CC1	Sigma non-opioid intracellular receptor 1
2477	O=C1CC2(CCCC2)CC(=O)N1CCCCN1CCN(CC1)c1ncccn1	Sigma non-opioid intracellular receptor 1;Alpha-1A adrenergic receptor;D(2) dopamine receptor;5-hydroxytryptamine receptor 2C;D(4) dopamine receptor
10453320	COc1cccc2C(CCCc12)NCCN1CCN(CC1)c1ccccc1OC	Sigma non-opioid intracellular receptor 1
44385319	COc1ccccc1N1CCN(CCCC2CCCc3ccsc23)CC1	Sigma non-opioid intracellular receptor 1
10475634	COc1cccc2\C(CCCc12)=C\CCN1CCN(CC1)c1ccccc1OC	Sigma non-opioid intracellular receptor 1
10021562	COc1cccc2C(CCCN3CCN(CC3)c3ccccc3)=CCCc12	Sigma non-opioid intracellular receptor 1
10092041	COc1ccc2CCCC(CCCN3CCN(CC3)c3ccccc3OC)c2c1	Sigma non-opioid intracellular receptor 1;D(2) dopamine receptor;D(4) dopamine receptor
10248164	COc1ccc2CCC=C(CCCN3CCN(CC3)c3ccccn3)c2c1	Sigma non-opioid intracellular receptor 1
10406366	COc1ccc2CCC=C(CCCN3CCN(CC3)c3ccccc3)c2c1	Sigma non-opioid intracellular receptor 1
10070045	COc1ccc2CCCC(CCCCN3CCN(CC3)c3ccccc3OC)c2c1	Sigma non-opioid intracellular receptor 1
10090269	COc1ccc2CCCC(CCCN3CCN(CC3)c3ccccn3)c2c1	Sigma non-opioid intracellular receptor 1
10361439	COc1cccc2C(CCCN3CCN(CC3)c3ccccc3)CCCc12	Sigma non-opioid intracellular receptor 1
10474042	COc1cccc2C(CCCN3CCN(CC3)c3ccccn3)CCCc12	Sigma non-opioid intracellular receptor 1;Alpha-1A adrenergic receptor;Alpha-1D adrenergic receptor
10342773	COc1ccc2CCCC(CCCN3CCN(CC3)c3cccc(c3)C(F)(F)F)c2c1	Sigma non-opioid intracellular receptor 1
3869448	Ic1ccc(cc1)S(=O)(=O)NCCN1CCCC1	Sigma non-opioid intracellular receptor 1
44378807	CCCSc1nsnc1C1=CCN(C)CC1	Sigma non-opioid intracellular receptor 1
10367771	C[C@@H]1[C@@H]2Cc3ccc(O)cc3[C@@]1(C)CCN2Cc1ccc(I)c(c1)[N+]([O-])=O	Sigma non-opioid intracellular receptor 1
10041770	C[C@@H]1[C@@H]2Cc3ccc(O)cc3[C@@]1(C)CCN2Cc1ccccc1C	Sigma non-opioid intracellular receptor 1
10432985	C[C@@H]1[C@@H]2Cc3ccc(O)cc3[C@@]1(C)CCN2Cc1ccccc1I	Sigma non-opioid intracellular receptor 1
10025852	C[C@@H]1[C@@H]2Cc3ccc(O)cc3[C@@]1(C)CCN2Cc1ccc(I)cc1	Sigma non-opioid intracellular receptor 1
12233037	C[C@@H]1[C@@H]2Cc3ccc(O)cc3[C@@]1(C)CCN2Cc1ccccc1	Sigma non-opioid intracellular receptor 1
11723852	C[C@@H]1[C@@H]2Cc3ccc(O)cc3[C@@]1(C)CCN2Cc1ccc(F)cc1	Sigma non-opioid intracellular receptor 1
10405079	C[C@@H]1[C@@H]2Cc3ccc(O)cc3[C@@]1(C)CCN2Cc1ccc(Cl)cc1	Sigma non-opioid intracellular receptor 1
10451373	C[C@@H]1[C@@H]2Cc3ccc(O)cc3[C@@]1(C)CCN2Cc1ccc(cc1)C(C)(C)C	Sigma non-opioid intracellular receptor 1
10365559	C[C@@H]1[C@@H]2Cc3ccc(O)cc3[C@@]1(C)CCN2Cc1cccc(I)c1	Sigma non-opioid intracellular receptor 1
10383371	C[C@@H]1[C@@H]2Cc3ccc(O)cc3[C@@]1(C)CCN2Cc1ccc(cc1)[N+]([O-])=O	Sigma non-opioid intracellular receptor 1
10314247	C[C@@H]1[C@@H]2Cc3ccc(O)cc3[C@@]1(C)CCN2Cc1ccccc1F	Sigma non-opioid intracellular receptor 1
10042708	COc1ccc(CN2CC[C@@]3(C)[C@H](C)[C@@H]2Cc2ccc(O)cc32)cc1	Sigma non-opioid intracellular receptor 1
10426298	C[C@@H]1[C@@H]2Cc3ccc(O)cc3[C@@]1(C)CCN2Cc1ccc(N)cc1	Sigma non-opioid intracellular receptor 1
10405640	C[C@@H]1[C@@H]2Cc3ccc(O)cc3[C@@]1(C)CCN2Cc1ccc(cc1)N(C)C	Sigma non-opioid intracellular receptor 1
10428881	C[C@@H]1[C@@H]2Cc3ccc(O)cc3[C@@]1(C)CCN2Cc1ccc(NC(C)=O)cc1	Sigma non-opioid intracellular receptor 1
10065362	C[C@@H]1[C@@H]2Cc3ccc(O)cc3[C@@]1(C)CCN2Cc1ccc(cc1)C#N	Sigma non-opioid intracellular receptor 1
10023021	C[C@@H]1[C@@H]2Cc3ccc(O)cc3[C@@]1(C)CCN2Cc1ccc(Br)cc1	Sigma non-opioid intracellular receptor 1
10339444	C[C@@H]1[C@@H]2Cc3ccc(O)cc3[C@@]1(C)CCN2Cc1ccc(cc1)C(F)(F)F	Sigma non-opioid intracellular receptor 1
10448771	C[C@@H]1[C@@H]2Cc3ccc(O)cc3[C@@]1(C)CCN2Cc1ccc(C)cc1	Sigma non-opioid intracellular receptor 1
14970531	Fc1ccccc1C(=O)CCN1CCC(=CC1)c1ccc(Cl)cc1	Sigma non-opioid intracellular receptor 1
185717	Clc1ccc(cc1)C1=CCNCC1	Sigma non-opioid intracellular receptor 1
121968	Fc1ccc(cc1)C(=O)CC1CCN(CC2CC2)CC1	Sigma non-opioid intracellular receptor 1
14970527	Fc1ccc(cc1)C(=O)CCN1CCC(=CC1)c1ccc(Cl)cc1	Sigma non-opioid intracellular receptor 1
82553	C1CC(=CCN1)c1ccccc1	Sigma non-opioid intracellular receptor 1
14970535	Fc1ccc(cc1)C(=O)CCN1CCC(=CC1)c1ccc(F)cc1	Sigma non-opioid intracellular receptor 1
14970533	Clc1ccc(cc1)C1=CCN(CCC(=O)c2ccc(Cl)c(Cl)c2)CC1	Sigma non-opioid intracellular receptor 1
3083456	Fc1ccc(cc1)C1=CCN(CCC(=O)c2ccccc2)CC1	Sigma non-opioid intracellular receptor 1
14970528	Clc1ccc(cc1)C1=CCN(CCC(=O)c2ccc(Br)cc2)CC1	Sigma non-opioid intracellular receptor 1
66749	CCN(CC)CCC(=O)c1ccccc1	Sigma non-opioid intracellular receptor 1
14970534	Clc1ccc(cc1)C1=CCN(CCC(=O)c2ccccc2Cl)CC1	Sigma non-opioid intracellular receptor 1
44351070	CCCN(CCC)CCC(=O)c1ccccc1	Sigma non-opioid intracellular receptor 1
14970529	COc1ccc(cc1OC)C(=O)CCN1CCC(=CC1)c1ccc(Cl)cc1	Sigma non-opioid intracellular receptor 1
14970536	Fc1ccc(cc1)C1=CCN(CCC(=O)c2ccc(Cl)cc2)CC1	Sigma non-opioid intracellular receptor 1
14970532	Clc1ccc(cc1)C1=CCN(CCC(=O)c2ccc3OCOc3c2)CC1	Sigma non-opioid intracellular receptor 1
77042	CN(C)CCC(=O)c1ccccc1	Sigma non-opioid intracellular receptor 1
14970538	O=C(CCN1CCC(CC1)c1ccccc1)c1ccccc1	Sigma non-opioid intracellular receptor 1
14970537	Fc1ccc(cc1)C1=CCN(CCC(=O)c2ccc(Br)cc2)CC1	Sigma non-opioid intracellular receptor 1
14970530	Fc1ccc(cc1F)C(=O)CCN1CCC(=CC1)c1ccc(Cl)cc1	Sigma non-opioid intracellular receptor 1
14970526	O=C(CCN1CCC(=CC1)c1ccccc1)c1ccccc1	Sigma non-opioid intracellular receptor 1
9795762	O=C(CC1CCN(CC2CC2)CC1)c1ccc(cc1)C#N	Sigma non-opioid intracellular receptor 1
10948383	Clc1ccc(cc1)C(=O)CCN1CCC(=CC1)c1ccc(Cl)cc1	Sigma non-opioid intracellular receptor 1
3083457	Clc1ccc(cc1)C1=CCN(CCC(=O)c2ccccc2)CC1	Sigma non-opioid intracellular receptor 1
6604868	O[C@H](CCCN1CCN(CC1)c1ncc(F)cn1)c1ccc(F)cc1	Sigma non-opioid intracellular receptor 1;D(2) dopamine receptor
44350942	O[C@@H](CCCN1CCN(CC1)c1ccccn1)c1ccc(F)cc1	Sigma non-opioid intracellular receptor 1;D(2) dopamine receptor
44350991	O[C@H](CCCN1CCN(CC1)c1ccccn1)c1ccc(F)cc1	Sigma non-opioid intracellular receptor 1;D(2) dopamine receptor
16048564	O[C@@H](CCCN1CCC(O)(CC1)c1ccc(Cl)cc1)c1ccc(F)cc1	Sigma non-opioid intracellular receptor 1;D(2) dopamine receptor
10020651	O[C@@H](CCCN1CCN(CC1)c1ncc(F)cn1)c1ccc(F)cc1	Sigma non-opioid intracellular receptor 1;D(2) dopamine receptor
24867245	O[C@H](CCCN1CCC(O)(CC1)c1ccc(Cl)cc1)c1ccc(F)cc1	Sigma non-opioid intracellular receptor 1;D(2) dopamine receptor
15443	Fc1ccc(cc1)C(=O)CCCN1CCN(CC1)c1ccccn1	Sigma non-opioid intracellular receptor 1;D(2) dopamine receptor
594236	FCCCN1CCN(CCc2ccc(Cl)c(Cl)c2)CC1	Sigma non-opioid intracellular receptor 1
44336430	O[C@@H]1CC[C@@H]2CN(CC3CC3)CC[C@]22[C@H]1Oc1c2cccc1O	Sigma non-opioid intracellular receptor 1;Delta-type opioid receptor
10267592	Oc1cccc2c1O[C@H]1C(=O)CC[C@H]3CN(CC4CC4)CC[C@]213	Sigma non-opioid intracellular receptor 1;Delta-type opioid receptor
10041278	Oc1cccc2c1O[C@H]1C(=O)CC[C@@H]3CN(CC4CC4)CC[C@]213	Sigma non-opioid intracellular receptor 1;Delta-type opioid receptor
10246015	COc1cccc2c1O[C@H]1[C@@H](O)CC[C@H]3CN(CC4CC4)CC[C@]213	Sigma non-opioid intracellular receptor 1;Delta-type opioid receptor
10448420	O[C@H]1CC[C@H]2CN(CC3CC3)CC[C@]22[C@H]1Oc1c2cccc1O	Sigma non-opioid intracellular receptor 1;Delta-type opioid receptor
44336365	Oc1cccc2c1O[C@H]1CCC[C@H]3CN(CC4CC4)CC[C@]213	Sigma non-opioid intracellular receptor 1;Delta-type opioid receptor;Mu-type opioid receptor;Kappa-type opioid receptor
5288826	CN1CC[C@@]23[C@H]4Oc5c2c(C[C@@H]1[C@@H]3C=C[C@@H]4O)ccc5O	Sigma non-opioid intracellular receptor 1;Delta-type opioid receptor;Mu-type opioid receptor;Kappa-type opioid receptor
5284596	Oc1ccc2C[C@H]3N(CC=C)CC[C@@]45[C@@H](Oc1c24)C(=O)CC[C@@]35O	Sigma non-opioid intracellular receptor 1;Delta-type opioid receptor;Mu-type opioid receptor;Kappa-type opioid receptor;Adenosine receptor A1
44336449	CN1CC[C@@]23[C@@H](Oc4c2cccc4O)C(=O)CC[C@H]3C1	Sigma non-opioid intracellular receptor 1;Delta-type opioid receptor
10065022	COc1cccc2c1O[C@H]1C(=O)CC[C@H]3CN(CC4CC4)CC[C@]213	Sigma non-opioid intracellular receptor 1;Delta-type opioid receptor
15601069	COc1cccc(c1)C12CCN(C)C(CC(=O)C1)C2	Sigma non-opioid intracellular receptor 1
44337610	C[N+]1(C)CCC2(CC1C(=Cc1ccccc1)C(=O)C2)c1cccc(O)c1	Sigma non-opioid intracellular receptor 1
5284595	O[C@H]1C=C[C@H]2[C@H]3Cc4ccc(O)c5O[C@@H]1[C@]2(CCN3CC=C)c45	Sigma non-opioid intracellular receptor 1;Delta-type opioid receptor;Mu-type opioid receptor;Kappa-type opioid receptor
62751	C1CCN(CC1)C1(CCCCC1)c1cccs1	Sigma non-opioid intracellular receptor 1
53389	C[C@H]1CN(CCCn2c3ccccc3c3ccccc23)C[C@@H](C)N1	Sigma non-opioid intracellular receptor 1
6005	CN1CCc2cccc-3c2[C@H]1Cc1ccc(O)c(O)c-31	D(2) dopamine receptor;DNA dC->dU-editing enzyme APOBEC-3G;MPI protein
5355	CCN1CCCC1CNC(=O)c1cc(ccc1OC)S(N)(=O)=O	Sigma non-opioid intracellular receptor 1;D(2) dopamine receptor;D(4) dopamine receptor;Carbonic anhydrase 1;Carbonic anhydrase 2
180081	C[C@]12N[C@H](Cc3ccccc13)c1ccccc21	Sigma non-opioid intracellular receptor 1
132995	Ic1ccc(cc1)C(=O)NC1CCN(Cc2ccccc2)CC1	Sigma non-opioid intracellular receptor 1
381254	Ic1ccccc1C(=O)NC1CCN(Cc2ccccc2)CC1	Sigma non-opioid intracellular receptor 1
381255	Ic1cccc(c1)C(=O)NC1CCN(Cc2ccccc2)CC1	Sigma non-opioid intracellular receptor 1
44319215	CN(C)[C@]1(C)C[C@@H](c2ccccc2)c2ccccc2C1	Sigma non-opioid intracellular receptor 1
15657191	NC1CC(c2ccccc2)c2ccccc2C1	Sigma non-opioid intracellular receptor 1
15657207	CNC1CC(c2ccccc2)c2cc(O)c(Cl)cc2C1	Sigma non-opioid intracellular receptor 1
15657214	C=CCNC1CC(c2ccccc2)c2ccccc2C1	Sigma non-opioid intracellular receptor 1
70697541	CN(C)[C@@]1(C)C[C@H](c2ccccc2)c2ccccc2C1	Sigma non-opioid intracellular receptor 1
15657212	CN(CC=C)C1CC(c2ccccc2)c2ccccc2C1	Sigma non-opioid intracellular receptor 1
15657216	C=CCN(CC=C)C1CC(c2ccccc2)c2ccccc2C1	Sigma non-opioid intracellular receptor 1
15149420	C(CCc1ccccc1)CN1C2CCC1c1c(C2)n(Cc2ccccc2)c2ccccc12	Sigma non-opioid intracellular receptor 1
15149411	OCCCN1C2CCC1c1c(C2)[nH]c2ccc(F)cc12	Sigma non-opioid intracellular receptor 1
15149404	C(CCc1ccco1)CN1C2CCC1c1c(C2)[nH]c2ccccc12	Sigma non-opioid intracellular receptor 1
[truncated: 208,699+ more rows]

## Sheet: S3
Table S3 Supporting literature evidence as therapeutic targets
Target name	Species	Effect	PMID
CTSB	Human	Suppress viruses	33435929,344071430,20926566
ABL1	Human	Suppress viruses	34877907,34913151,16413486
MAPK 14	Human	Reduce inflammation	34088885,33029094,32805728
MAPK 8	Human	Reduce inflammation	33953223,35075100,32445956
GSK3B	Human	Suppress viruses, Reduce inflammation	32321878,35253634
TNF	Human	Reduce inflammation	32513566,27663205,32376392
CASP1	Human	Reduce inflammation	35163769,33149733
JAK2	Human	Suppress viruses, Reduce inflammation	34743903,32205092,34467111
JAK1	Human	Suppress viruses, Reduce inflammation	34467111,32592703,32814839
SIG-1R	Human	Suppress viruses	32353859,33060197
DHODH	Human	Suppress viruses, Reduce inflammation	33556871,32761523,32754890
EGFR	Human	Reduce inflammation	34088885,33241658,34663909
HDAC1	Human	Reduce inflammation	34722158, 33691446
CASP3	Human	Reduce inflammation	35071821, 33522983, 35265086
CYP1A	Human	Reduce inflammation	33476691, 33691446
CTSD	Human	Suppress viruses	35021853, 33704068
cGMP	Human	Reduce inflammation	33576273, 32727145
CYP2C9	Human	Reduce inflammation	35185562, 34473836
CYP2C19	Human	Reduce inflammation	35185562, 34473836
GRIN2B	Human	Reduce inflammation	35723367
CYP19A1	Human	-	-
KCNH2	Human	-	-
CTDSP2	Human	-	-
Note: The first to fourth columns are target name, target species type, the potential role of the targets in the treatment of COVID-19, and related literature Pubmed ID, respectively (' - ' indicates that there is no supportive study).

## Sheet: S4
Table S4 Four ligand-receptor interactions.
Ligand	Receptor	Residue	Interaction
CHEMBL2263447	DHODH	ARG136，THR360	Conventional-Hydrogen bond
		THR360	Carbon-Hydrogen bond
		ALA59	Pi-Sigma
		ALA55, MET43, LEU359	Halogen
		PRO364, TYP38, LEU42, VAL134, HIS56,VAL143, TYR356	Alkyl
		PHE98, LEU46, LEU58, PRO69, LEU67, LEU68, PHE62, THR63, MET111, GLY363, GLN47, PRO52	Van der Waals interaction
SCHEMBL18785395	SIG-1R	GLU172, TYP120	Carbon-Hydrogen bond
		TYR103	Conventional-Hydrogen bond
		HIS154	Pi-Cation
		PHE133	Pi-Pi
		LEU105, MET93, VAL152, VAL84, PHE107, TRP89, PHE184, ALA185, ALA86	Pi-Alkyl
		LEU182, THR181, ASP126, ILE124, GLN135, THR160, VAL162, SER117, TRP164	Van der Waals interaction
CHEMBL473984	MAPK14	VAK345, VAL89, TYR342, ARG5	Conventional-Hydrogen bond
		PRO350, ILE346, ARG5	Alkyl
		ASP88	Pi-Anion
		THR91	Pi-Donor Hydrogen bond
		PHE348, PHE90, ILE346, ALA93, PRO92, PRO6, PHE8	Van der Waals interaction
CHEMBL474178	MAPK14	VAL345, VAL89, TYR342, ARG5	Conventional-Hydrogen bond
		PRO350, ILE346, ARG5	Alkyl
		ASP88	Pi-Anion
		THR91	Pi-Donor Hydrogen bond
		PHE348, PHE90, SER95, ARG94, ALA93, PRO92, PHE8, PRO6	Van der Waals interaction

## Sheet: S5
Table S5 Organized training data table
cid	MACCS	target	allfeatures	label
10074640	00000000000000000000000000000000000010000000000100000100000000100100000000010101110101101000110010101000001000110001111011100100110101010110001011011111011110101111110	000000000000000000001010000000000000000000000000000000000000000000000000000000000000000000000000000000000000000000000000000000000000000000000000000000000000000000000000000000000000000000000000000000000000000000000000000000000000000000000000000000000000000000000000000000000000000000000000000000000000000000000000000000000000000000000000000000000000000000000000000000000000000000000000000000000000000…	000000000000000000000000000000000000100000000001000001000000001001000000000101011101011010001100101010000010001100011110111001001101010101100010110111110111101011111100000000000000000000010100000000000000000000000000000000000000000000000000000000000000000000000000000000000000000000000000000000000000000000000000000000000000000000000000000000000000000000000000000000000000000000000000000000000000000…	1
10096344	00000000000000000100000001000000000001100000000000000000000000100100000000010101100111100111110111101100111010110100111011100101110001011110011111011111011110111111110	000000000000000000000000000000000000000000000000000000000000000000000000000000000000000000000000000000000000000000000000000000000000000000000000000000000000000000000000000000000000000000000000000000000000000000000000000000001111100000000000000000000000000000000000000000000000000000000000000000000000000000000000000000000000000000000000000000000000000001000000000000000000000000000000100000000000000…	000000000000000001000000010000000000011000000000000000000000001001000000000101011001111001111101111011001110101101001110111001011100010111100111110111110111101111111100000000000000000000000000000000000000000000000000000000000000000000000000000000000000000000000000000000000000000000000000000000000000000000000000000000000000000000000000000000000000000000000000000000000000000000000000000000011111000…	1
10182969	00000000000000000000000000000000000000000000000000001000000000100100000000010001100111000001111111101100010000110100011011101111110011011110101111111011111011111111110	000000000000000001000000000000000000000000000000000000000000000000000000000000000000000000000000000000000000000000000000000000000000000000000000000000000000000000000000000000000000000000000000000000000000000000000000000001000000011000000000000000000000000000000000000000000000000000000000000000000000000000000000000000000000000000000000000000000000000000000000000000000000000000000000000000000000000…	000000000000000000000000000000000000000000000000000010000000001001000000000100011001110000011111111011000100001101000110111011111100110111101011111110111110111111111100000000000000000010000000000000000000000000000000000000000000000000000000000000000000000000000000000000000000000000000000000000000000000000000000000000000000000000000000000000000000000000000000000000000000000000000000000010000000110…	1
10621	00000000000000000000000000000000000000000000000000000110010000100000000010000000000000000111010000100100010001000100000010010111000110000101100111100110111101011011110	000000000000000001000000001000000000000000000000000000000000000000000000000000000000000000000000000000000000000000000000000000000000000000000000000000000000000000000000000000000000000000000000000000000000000000000000000000000000000000000000000000000000000000000000000000000000000000000000000000000000000000000000000000000000000000000000000000000000000000000000000000000000000000000000000000000000000…	000000000000000000000000000000000000000000000000000001100100001000000000100000000000000001110100001001000100010001000000100101110001100001011001111001101111010110111100000000000000000010000000010000000000000000000000000000000000000000000000000000000000000000000000000000000000000000000000000000000000000000000000000000000000000000000000000000000000000000000000000000000000000000000000000000000000000…	1
107706	00000000000000000000000000000000110000000000000000010111001111001011010001100000111000001000101101001010101000101100010000011111001111011001111111101111111111111111110	000000000000000001000000000000000000000000000000000000000000000000000000000000000000000000000000000000000000000000000000000000000000000000000000000000000000000000000000000000000000000000000000000000000000000000000000000000000000000000000000000000000000000000000000000000000000000000000000000000000000000000000000000000000000000000000000000000000000000000000000000000000000000000000000000000000000000…	000000000000000000000000000000001100000000000000000101110011110010110100011000001110000010001011010010101010001011000100000111110011110110011111111011111111111111111100000000000000000010000000000000000000000000000000000000000000000000000000000000000000000000000000000000000000000000000000000000000000000000000000000000000000000000000000000000000000000000000000000000000000000000000000000000000000000…	1
107970	00000000000000000000000000000000000000000000000000000110000000000010000000000000001010000111000100000000100011011011101000000000110100000011000000010001010111111111110	000000001111000000000000000000000000000000000000000000000000000000000000000000000000000000000000000000000000000000000000000000000000000000000000000000000000000000000000000000000000000000000000000000000000000000000000000000000000000000000000000000000000000000000000000000000000000000000000000000000000000000000000000000000000000000000000000000000000000000000000000000000000000000000000000000000000000…	000000000000000000000000000000000000000000000000000001100000000000100000000000000010100001110001000000001000110110111010000000001101000000110000000100010101111111111100000000011110000000000000000000000000000000000000000000000000000000000000000000000000000000000000000000000000000000000000000000000000000000000000000000000000000000000000000000000000000000000000000000000000000000000000000000000000000…	1
11285588	00000000000000000000001100000000110000000010000000010011001011001011010001110001010101111111101111011110111100111000011011111011111111101110111110111111111011111111110	000000000000000000000000000000000000000000000000000000000000000000000000000000000000000000000000000000000000000000000000000000000000000000000000000000000000000000000000000000000000000000000000000000000000000000000000000000000000000000000000000000000000000000000000000000000000000000000000000000000000000000000000001100000000000000000000000000000000000000000000000000000000000000000000000000000000000…	000000000000000000000011000000001100000000100000000100110010110010110100011100010101011111111011110111101111001110000110111110111111111011101111101111111110111111111100000000000000000000000000000000000000000000000000000000000000000000000000000000000000000000000000000000000000000000000000000000000000000000000000000000000000000000000000000000000000000000000000000000000000000000000000000000000000000…	1
11513676	00000000000000000000000000000000000000000000000000000110000000000000000000110001000001000111110101011000100010110011110011100001000100001101111100101111111111111100110	000000000000000000000000000000000000000000000000000000000000000000000000000000000000000000000000000000000000000000000000000000000000000000000000000000000000000000000000000000000000000000000000000000000000000000000000000000000000000111000000000000000000000000000000000000000000000000000000000000000000000000000000000000000000000000000000000000000000000000000000000000000000000000000010100000001000000…	000000000000000000000000000000000000000000000000000001100000000000000000001100010000010001111101010110001000101100111100111000010001000011011111001011111111111111001100000000000000000000000000000000000000000000000000000000000000000000000000000000000000000000000000000000000000000000000000000000000000000000000000000000000000000000000000000000000000000000000000000000000000000000000000000000000000001…	1
11552706	00000000000000000000001000000000000000000010000000000000000000100110000000100000101000010010100001101000100100111001010001000100000101101100011011010111011110111111110	000000000000000000000000000000000000000000000000000100000000000000000000000000000000000000000000000000000000000000000000000000000000000000000000000100000000000000000000000000000000000000000000000000000000000000000000000000000000000000100000000000000000000000000000000000000000000000000000000000000000000000000000000000000000000000000000000000000000000000000000000000000000000000000000000000000000000…	000000000000000000000010000000000000000000100000000000000000001001100000001000001010000100101000011010001001001110010100010001000001011011000110110101110111101111111100000000000000000000000000000000000000000000000000001000000000000000000000000000000000000000000000000000000000000000000000000000000000000000000000001000000000000000000000000000000000000000000000000000000000000000000000000000000000000…	1
11561674	00000000000000000000000000000000000000000000000000010001001011000001000011010000100101101100110011000110010001111111010001101111001011011110111111101111111111111111110	000000000000000000000000000000000000000000000000000000000000000000000000000000000000000000000000000000000000000001000000000000000000000000000000001110000000000000000000000000000000000000000000000000000000000000000000000000000000000000000000000000000000000000000000000000000000000000000000000000000000000000000000000000000000000000000000000000000000000000000000000000000000000000000000010000000000000…	000000000000000000000000000000000000000000000000000100010010110000010000110100001001011011001100110001100100011111110100011011110010110111101111111011111111111111111100000000000000000000000000000000000000000000000000000000000000000000000000000000000000000000000000000000000000000010000000000000000000000000000000011100000000000000000000000000000000000000000000000000000000000000000000000000000000000…	1
118253852	00000000000000000001000100000000000000000100000000000100010000100100000010010001101101100011110111001100111001110100011011110101110110001110101111111011111111111111110	000000000000000000000000000000000000000000010000000000000000000000000000000000000000000000000000000000000000000000000000000000000000000000000000000000000000000000000000000000000000000000000000000000000000000000000000000000000000000000000000000000000000000000000000000000000000000000000000000000000000000000000000000000000000000000000000000000000000000000000000000000000000000000000000000000000000000…	000000000000000000010001000000000000000001000000000001000100001001000000100100011011011000111101110011001110011101000110111101011101100011101011111110111111111111111100000000000000000000000000000000000000000000100000000000000000000000000000000000000000000000000000000000000000000000000000000000000000000000000000000000000000000000000000000000000000000000000000000000000000000000000000000000000000000…	1
118323590	00000000000000000000000000000000000000100010001000001000000000100100000000010101100101010011101111101100010100110000010011101100110011111110001001101111111110111111110	000000000000000000000000000000000000000000000000000000000000000000000000000000000000000000000000000000000000000000000000000000000000000000000000000000000000000000000000000000000000000000000000000000000000000000000000000000000000000000000000000000000000000000000000000000000000000000000000000000000000000000000000000000000000000000000000000000000000000000000000000000000000000000000000000000000000000…	000000000000000000000000000000000000001000100010000010000000001001000000000101011001010100111011111011000101001100000100111011001100111111100010011011111111101111111100000000000000000000000000000000000000000000000000000000000000000000000000000000000000000000000000000000000000000000000000000000000000000000000000000000000000000000000000000000000000000000000000000000000000000000000000000000000000000…	1
118414016	00000000000000000000000000000000000000000010000000000000000000000100000000000000000110010111110111100100110111110110010011000111010100101100101111100111111111111111110	000000000000000000000000000000000000000000000000000000000000000000000000000000000000000100000000000000000000000000000000000000000000000000000000000000000000000000000000000000000000000000000000000000000000000000000000000000000000000000000000000000000000000000000000000000000000000000000000000000000000000000000000000000000000000000000000000000000000000000000000000000000000000000000000000000000000000…	000000000000000000000000000000000000000000100000000000000000000001000000000000000001100101111101111001001101111101100100110001110101001011001011111001111111111111111100000000000000000000000000000000000000000000000000000000000000000000000000000000000000001000000000000000000000000000000000000000000000000000000000000000000000000000000000000000000000000000000000000000000000000000000000000000000000000…	1
118628567	00000000000000000000000000000000010010111000000010000101001011100101010001000100111110011111001011101111111101011000011011001111111111111111101111111011111111111111110	000000000000000000000000000000000000000000000000000000000000000000000000000000000000000000000000000000000000000000000000000000000000000000000000000000000000000000000000000000000000000000000000000000000000000000000000000000000000000000000000000000000000000000000000000000000000000000000000000000000000000000100000000000000000000000000000000000000000000000000000000000000000000000000000000000000000000…	000000000000000000000000000000000100101110000000100001010010111001010100010001001111100111110010111011111111010110000110110011111111111111111011111110111111111111111100000000000000000000000000000000000000000000000000000000000000000000000000000000000000000000000000000000000000000000000000000000000000000000000000000000000000000000000000000000000000000000000000000000000000000000000000000000000000000…	1
119	00000000000000000000000000000000000000000000000000000000000000000000000000000000001010000011000000001000100000010000001000010000000110000001000000010001011101110100100	000000100000000000000000000000000000000000000000000000010000000000000000011111111000000000000000000000000000000000000000000000000000000000000000000000000000000000000000000000000000000000000000000000000000000000000000000000000000000000000000000000000000000000000000000000000000000000000000000000000000000000000000000000000000000000000000000000000000000000000000000000000000000000000000000000000000000…	000000000000000000000000000000000000000000000000000000000000000000000000000000000010100000110000000010001000000100000010000100000001100000010000000100010111011101001000000001000000000000000000000000000000000000000000000000100000000000000000111111110000000000000000000000000000000000000000000000000000000000000000000000000000000000000000000000000000000000000000000000000000000000000000000000000000000…	1
11949646	00000000000000000000000000000000000000000000000000000110010000100000000010000000001100110111000010100001000101000100001010000111010110100111100111110010110101010011110	000000000000000000000000000000000000000000000000000000000000000000000000000000000000000000000000000000000000000000000000000000000000000000000000000000000000000000000000000000000000000000000000000000000000000000000000000000000000000000000000000000000000000000000000000000000000000000000000000000000000000000000000000000000000000000000000000000000000000000000000000000000000000000000000000000000000000…	000000000000000000000000000000000000000000000000000001100100001000000000100000000011001101110000101000010001010001000010100001110101101001111001111100101101010100111100000000000000000000000000000000000000000000000000000000000000000000000000000000000000000000000000000000000000000000000000000000000000000000000000000000000000000000000000000000000000000000000000000000000000000000000000000000000000000…	1
11977753	00000000000000000000000000000000000001000100000000000000000000100110000000110101100101000000010010100100011000101100010011100101000001010100011111001110001010101111110	000000000000000000000000000000000000000000000000000000000000000000000000000000000000100000000000000000000000000000000000000000000000000000000000000000000000000000000000000000000000000000000000000000000000000000000000000000000000000000000000000000000000000000000000000000000000000000000000000000000000000000000000000000000000000000000000000000000000000000000000000000000000000000000000000000000000000…	000000000000000000000000000000000000010001000000000000000000001001100000001101011001010000000100101001000110001011000100111001010000010101000111110011100010101011111100000000000000000000000000000000000000000000000000000000000000000000000000000000000001000000000000000000000000000000000000000000000000000000000000000000000000000000000000000000000000000000000000000000000000000000000000000000000000000…	1
12035	00000000000000000000000000000000000000000000000000000110000000000000000000000000001000001010100100000000100010110000010000010000000100001001000000100001011111111100100	000000100000000000000000000000000000000000000000000000000000000100000000000000000000000000000000000000000000000000000000000000000000000000000000000000000000000000000000000000000000000000000000000000000000000000000000000000000000000000000000000000000000000000000000000000000000000000000000000000000000000000000000000000000000000000000000000000000000000000000000000000000000000000000000000000000000000…	000000000000000000000000000000000000000000000000000001100000000000000000000000000010000010101001000000001000101100000100000100000001000010010000001000010111111111001000000001000000000000000000000000000000000000000000000000000000001000000000000000000000000000000000000000000000000000000000000000000000000000000000000000000000000000000000000000000000000000000000000000000000000000000000000000000000000…	1
121304016	00000000000000000000000000000100000000100100000010001010010000100110010010000101100110000111001111100110011011001110110011111111001111011111111101101111111111111111110	000000000000000000000000000000000000000000000000000000000000000000000000000000000000000000000000000000000000000000000000000000000000000000000000000000000000000000000000000000000000000000000000000000000000000000000000000000000000000000000000000000000000000000000000000000000000000000000000000000000000000000000000000000000000000000000000000000000000000000010000000000000000000000000000000000000000000…	000000000000000000000000000001000000001001000000100010100100001001100100100001011001100001110011111001100110110011101100111111110011110111111111011011111111111111111100000000000000000000000000000000000000000000000000000000000000000000000000000000000000000000000000000000000000000000000000000000000000000000000000000000000000000000000000000000000000000000000000000000000000000000000000000000000000000…	1
123596	00000000000000000000000001000000000000011000000010010101001011100101010001010101100001101000110000101010001000111001111011101100111101011111111011111111011110111111111	000000000000000000000000100000001101000000000000000000000000000000000000000000000000000000000000000000000000000000000000000000000000000000000000000000000000000000000000000000000000000000000000000000000000000000000000000000000000000000000000000000000000000000000000000000000000000000000000000000000000000000000000000000000000000000000000000000000000000000000000000000000000000000000000000000000000000…	000000000000000000000000010000000000000110000000100101010010111001010100010101011000011010001100001010100010001110011110111011001111010111111110111111110111101111111110000000000000000000000001000000011010000000000000000000000000000000000000000000000000000000000000000000000000000000000000000000000000000000000000000000000000000000000000000000000000000000000000000000000000000000000000000000000000000…	1
123683	00000000000000000000000000010000000000100000000000000110010000100100000010010101101101010100110111101100010100100000010011100101000101110101101101101011111111111111110	000000000000000100000000000000000000000000000000000000000000000000000000000000000000000000000000000000000000000000000000000000000000000000000000000000000000000000000000000000000000000000000000000000000000000000000000000000000000000000000000000000000000000000000000000000000000000000000000000000000000000000000000000000000000000000000000000000000000000000000000000000000000000000000000000000000000000…	000000000000000000000000000100000000001000000000000001100100001001000000100101011011010101001101111011000101001000000100111001010001011101011011011010111111111111111100000000000000001000000000000000000000000000000000000000000000000000000000000000000000000000000000000000000000000000000000000000000000000000000000000000000000000000000000000000000000000000000000000000000000000000000000000000000000000…	1
126941	00000000000000000000000001000000000000100000000000000110000000000100000000000101100011100011110100101100111000110001011011110100000111011101101001111001011111111111110	000000000000100000000000000000001000000000000000000000000000000000000000000000000100000000000000000000000000000000000000000000000000000000000000000000000000000000000000000000000000000000000000000000000000000000000000000000000000000000000000000000000000000000000000000000000000000000000000000000000000000000000000000000000000000000000000000000000000000000000000000000000000000000000000000000000000000…	000000000000000000000000010000000000001000000000000001100000000001000000000001011000111000111101001011001110001100010110111101000001110111011010011110010111111111111100000000000001000000000000000000010000000000000000000000000000000000000000000000001000000000000000000000000000000000000000000000000000000000000000000000000000000000000000000000000000000000000000000000000000000000000000000000000000000…	1
131411	00000000000000000000000000000000000000000000001000000000000100001100000000110000010101111010010011001100010101010111100001110111000000100111011111101110111111111111110	000000000000000000000000000000000000000000000000000000000000000000000000000000000000000000000000000000000000000000000000000000000000000000000000000000000000000000000000000000000000000000000000000000000000000000000000000000000000000000000000000000000000000000000000000000000000000000000000000000000000000000000000000000000000000000000000000000000000000000000000000000000000000000000000000000000000000…	000000000000000000000000000000000000000000000010000000000001000011000000001100000101011110100100110011000101010101111000011101110000001001110111111011101111111111111100000000000000000000000000000000000000000000000000000000000000000000000000000000000000000000000000000000000000000000000000000000000000000000000000000000000000000000000000000000000000000000000000000000000000000000000000000000000000000…	1
135423438	00000000000000000000000000000000000000000001000000000000000000000100000000010011100101100000110111101100010000110101111111110111110111011111111111111111011111111111110	000000000000000000000000000000000000000000000000000000000000000000000000000000000000000000000000000000000000000000000000000000000000000000000000000000000000000000000000000000000000000000000000000000000000000000000000000000000000000000000000000000000000000000000000000000000000000000000000010000000000000000011111000000000000000000000000000000000000000000000000000000000000000000000000000000000000000…	000000000000000000000000000000000000000000010000000000000000000001000000000100111001011000001101111011000100001101011111111101111101110111111111111111110111111111111100000000000000000000000000000000000000000000000000000000000000000000000000000000000000000000000000000000000000000000000000000000000000000000000000000000000000000000000000000000000000000000000000000000000000000000000000000000000000000…	1
145996610	00000000000000000000000010000000000001100000000000000010010000100100110110110100100101000111101111100010001011100100010011111011000111011101101110101111111111111111110	000000000000000000000000000000000000000000000000000000000000000000000000000000000000000000000000000000000000000000000000000000000000000000000000000000000000000000000000000000000000000000000000000000000000000000000000000000000000000000000000000000000000000000000000000000000000000000000000000000000000000000000000000000000000000000000000000000000000000000010000000000000000000000000000000000000000000…	000000000000000000000000100000000000011000000000000000100100001001001101101101001001010001111011111000100010111001000100111110110001110111011011101011111111111111111100000000000000000000000000000000000000000000000000000000000000000000000000000000000000000000000000000000000000000000000000000000000000000000000000000000000000000000000000000000000000000000000000000000000000000000000000000000000000000…	1
148192	00000000000000000000000100000000000000000000000000001110000000100110010000100001100000100011111101101000101000111000010001111110010110001111111001101101111111111111110	000000000000000000000000000000000000000000000000000000000000000000000000000000000000000000000000000000000000000000000000000000000000000000000000000000000000000000000000000000000000000000000000000000000000000000000000000000000000000000000000000000000000000000000000000000000000000000000000000000000000000000000000000000000000000000000101111111111000000000010000000000000000000000000000000000000000000…	000000000000000000000001000000000000000000000000000011100000001001100100001000011000001000111111011010001010001110000100011111100101100011111110011011011111111111111100000000000000000000000000000000000000000000000000000000000000000000000000000000000000000000000000000000000000000000000000000000000000000000000000000000000000000000000000000000000000000000000000000000000000000000000000000000000000000…	1
149096	00000000000000000000000000000000000000000010000000000000010000100100000000010001100001110100010101101100010101010101101011110101110001111111101111111110111011111111110	000000000000000000000000000000000000000010000000000000000000000000000000000000000000000000000000000000000000000000000000000000000000000000000000000000000000000000000000000000000000000000000000000000000000000000000000000000000000000000000000000000000000000000000000000000000000000000000000000000000000000000000000000000000000000000000000000000000000000000000000000000000000000000000000000000000000000…	000000000000000000000000000000000000000000100000000000000100001001000000000100011000011101000101011011000101010101011010111101011100011111111011111111101110111111111100000000000000000000000000000000000000000100000000000000000000000000000000000000000000000000000000000000000000000000000000000000000000000000000000000000000000000000000000000000000000000000000000000000000000000000000000000000000000000…	1
14985	00000000000000000000000000000000000000000000000000000000010000000010000000100000000000000001000000100100010010001101101000000001110010000101010111010110100101011011110	000000010000000000000000000000000000000000000000000000000000000000000000000000000000000000000000000000000000000000000000000000000000000000000000000000000000000000000000000000000000000000000000000000000000000000000000000000000000000000000000000000000000000000000000000000000000000000000000000000000000000000000000000000000000000000000000000000000000000000000000000000000000000000000000000000000000000…	000000000000000000000000000000000000000000000000000000000100000000100000001000000000000000010000001001000100100011011010000000011100100001010101110101101001010110111100000000100000000000000000000000000000000000000000000000000000000000000000000000000000000000000000000000000000000000000000000000000000000000000000000000000000000000000000000000000000000000000000000000000000000000000000000000000000000…	1
152946	00000000000000000000001000000000000000000010000000000000000000100100000000010001101101110111010111101100110100010100001011110111110101111111101111111011111011111111110	000000000000000000000000000000000000000000000000000000000000000000000000000000000000000000000000000000001000000000000000000000000000000000000000000000001100000000000011000000000000000000000000000000000000000000000000000000000000000000000000000000000000000000000000000000000000000000000000000000000000000000000000000000000000000000000000000000000000000000100000000000000000000000000000000000000000000…	000000000000000000000010000000000000000000100000000000000000001001000000000100011011011101110101111011001101000101000010111101111101011111111011111110111110111111111100000000000000000000000000000000000000000000000000000000000000000000000000000000000000000000000000000000010000000000000000000000000000000000000000000000011000000000000110000000000000000000000000000000000000000000000000000000000000000…	1
153241	00000000000000000000000100000000000001000001000000000000010000100100000010000100001100100101010111001000001001100100011011010111010111011110101111110011111111111111110	000000000000000000000000000000000000000001000000000000000000000000000000000000000000000000000000000000000000000000000000000000000000000000000000000000000000000000000000000000000000000000000000000000000000000000000000000000000000000000000000000000000000000000000000000000000000000000000000000000000000000000000000000000000000000000000000000000000000000000000000000000000000000000000000000000000000000…	000000000000000000000001000000000000010000010000000000000100001001000000100001000011001001010101110010000010011001000110110101110101110111101011111100111111111111111100000000000000000000000000000000000000000010000000000000000000000000000000000000000000000000000000000000000000000000000000000000000000000000000000000000000000000000000000000000000000000000000000000000000000000000000000000000000000000…	1
155815	00000000000000000000000000000000000000000000000000000000000000000100000010010000000111000000100111001100110011110110010001110111010110001111101111101011111111111111110	000000000000000000000000000000000000000000000000000000000000000000000000000000000000000000000000000000000000000000000000000000000000000000000000000000000000000000000000111111000000000000000000000000000000000000000000000000000000000000000000000000000000000000000000000000000000000000000000000000000000000000000000000000000000000000000000000000000000000000000000000000000000000000000000000000000000000…	000000000000000000000000000000000000000000000000000000000000000001000000100100000001110000001001110011001100111101100100011101110101100011111011111010111111111111111100000000000000000000000000000000000000000000000000000000000000000000000000000000000000000000000000000000000000000000000000000000000000000000000000000000000000000000000001111110000000000000000000000000000000000000000000000000000000000…	1
155903259	00000000000000000000001000000000000000000110000000000000000000000010000000110001001101000011100110101000111110111000111011100001110100101110111100111111011110111101110	000000000000000000000000000000000000000000000000000000000000000000000000000000000000000000000000000000000000000000000000000000000000000000000000000000000000000000000000000000000000000000000000000000000000000000000000000000000000000000000000000000000000000000000000000000000000000000000000000000000000000000000000100000000000000000000000000000000000000000010000000000000000000000000000000000000000000…	000000000000000000000010000000000000000001100000000000000000000000100000001100010011010000111001101010001111101110001110111000011101001011101111001111110111101111011100000000000000000000000000000000000000000000000000000000000000000000000000000000000000000000000000000000000000000000000000000000000000000000000000000000000000000000000000000000000000000000000000000000000000000000000000000000000000000…	1
15604015	00000000000000000000000000000000000000000000000000000000000000100110000000000000001000010010100000101101010100101000010001000100100000100100001001000001011110100111110	000000000000000000000000000000000000000000000000000000000000000000000000000000000000000000000000000000000000000000000000000000000000000000000000000000000000000000000000000000000000000000000000000000000000000000000000000000000000000000000000000000000000000000000000000000000000000000000000000000000000000000000000000000000000000000000000000000000000000000000000000000000000000000000000000000000000000…	000000000000000000000000000000000000000000000000000000000000001001100000000000000010000100101000001011010101001010000100010001001000001001000010010000010111101001111100000000000000000000000000000000000000000000000000000000000000000000000000000000000000000000000000000000000000000000000000000000000000000000000000000000000000000000000000000000000000000000000000000000000000000000000000000000000000000…	1
156391	00000000000000000000000000000000000000000000000000000000000000000000000000000000000000000000010000000100010000000100000000010111000000000001000101100100101001011011110	000000000000000000000000000000000000000000000000000000100000000000000000000000000000000000100000000000000000000000000000000000000000000000000000000000000000000000000000000000111000000000000000000000000000000000000000000000000000000000000000000000000000000000000000000000000000000000000000000000000000000000000000000000000000000000000000000000000000010000000000000000000000000000000000000000000000000…	000000000000000000000000000000000000000000000000000000000000000000000000000000000000000000000100000001000100000001000000000101110000000000010001011001001010010110111100000000000000000000000000000000000000000000000000000001000000000000000000000000000000000001000000000000000000000000000000000000000000000000000000000000000000000000000000000001110000000000000000000000000000000000000000000000000000000…	1
15951529	00000000000000000000000000000000000000000110000100000000000000101010000001110101010101011000110111000000001100101000010011100101000001111100011111001111001010111111110	000000000000000000000000000000000000000000000000000000000000000000000000000000000000000000000000000000000000000000000000000000000000010000000000000000000000000000000000000000000000000000000000000000000000000000000000000000000000000000010000000000000000000000000000000000000000000000000000000000000000000000000000000000000000000000000000000000000000000000000000000000000000000000000000000000000000000…	000000000000000000000000000000000000000001100001000000000000001010100000011101010101010110001101110000000011001010000100111001010000011111000111110011110010101111111100000000000000000000000000000000000000000000000000000000000000000000000000000000000000000000000000000000000000000000000000000000000000100000000000000000000000000000000000000000000000000000000000000000000000000000000000000000000000000…	1
16220188	00000000000000000000000001000000000000100010000000000100000000000100000010010100101001010011110101100100111101110100011011100111110111110111101111111011111111111111110	000000000000000000000000000000010000000000000000000100000000000000000000000000000000000000000000000000000000000000000000000000000000000000000000000000000000000000000000000000000000000000000000100000000000000000000000000000000000000000101100000000000000000000000000000000000000000000000000000000000000000000000000000000000000000000000000000000000000000000000000000000000000000000000000000000000000000…	000000000000000000000000010000000000001000100000000001000000000001000000100101001010010100111101011001001111011101000110111001111101111101111011111110111111111111111100000000000000000000000000000000100000000000000000001000000000000000000000000000000000000000000000000000000000000000000000000000000000000000000000000000000000000000000000000000000000000000000001000000000000000000000000000000000000000…	1
172198	00000000000000000000000001000000000000000001000000000110000000000100000000110111100111000011100111001000101000110111011111110101110110001111111101111111111111111111110	000000000000000000000000000000000000000000001000000000000000000000000000000000000000000000000000000000000000000000000000000000000000000000000000000000000000000000000000000000000000000000000000000000000000000000000000000000000000000000000000000000000000000000000000000000000000000000000000000000000000000000000000000000000000000000000000000000000000000000000000000000000000000000000000000000000000000…	000000000000000000000000010000000000000000010000000001100000000001000000001101111001110000111001110010001010001101110111111101011101100011111111011111111111111111111100000000000000000000000000000000000000000000010000000000000000000000000000000000000000000000000000000000000000000000000000000000000000000000000000000000000000000000000000000000000000000000000000000000000000000000000000000000000000000…	1
1983	00000000000000000000000000000000000000000000000000000000000000000000000000000000000000000000100000000000000000100100010000000001000101010001000100000001101011111111110	010010000000000000000000010000000000000000000000111111111111100000000000000000000000000000000000000000000000000000000000000000000000000000000000000000000000000000000000000000000000000000000000000000000000000000000000000000000000000000000000000000000000000000000000000000000000000000000000000000000000000000000000000000000000000000000000000000000000000000000000000000000000000000000000000000000000000…	000000000000000000000000000000000000000000000000000000000000000000000000000000000000000000001000000000000000001001000100000000010001010100010001000000011010111111111100100100000000000000000000100000000000000000000001111111111111000000000000000000000000000000000000000000000000000000000000000000000000000000000000000000000000000000000000000000000000000000000000000000000000000000000000000000000000000…	1
2083	00000000000000000000000000000000000000000000000000000110000000000010000000100000001000000110000100001000100001001100100000000001000110000011010110100111110111111111110	010010000000000000000000000000000000000000000000111111111101100000000000000000000000000000000000000000000000000000000000000000000000000000000000000000000000000000000000000000000000000000000000000000000000000000000000000000000000000000000000000000000000000000000000000000000000000000000000000000000000000000000000000000000000000000000000000000000000000000000000000000000000000000000000000000000000000…	000000000000000000000000000000000000000000000000000001100000000000100000001000000010000001100001000010001000010011001000000000010001100000110101101001111101111111111100100100000000000000000000000000000000000000000001111111111011000000000000000000000000000000000000000000000000000000000000000000000000000000000000000000000000000000000000000000000000000000000000000000000000000000000000000000000000000…	1
208902	00000000000000000000000000000000000000000000000000000000010000000000000000000000001100000001100010001100110011110110011000000000110010000110000010010001111111111111110	000000000000000000000000000000000000000000000000000000000000000000000000000000000000000000000000000000000000000000000000000000000000000000000000000000000000000000000010000000000000000000000000000000000000000000000000000000000000000000000000000000000000000000000000000000000000000000000000000000000000000000000000000000000000000000000000000000000000000000000000000000000000000000000000000000000000000…	000000000000000000000000000000000000000000000000000000000100000000000000000000000011000000011000100011001100111101100110000000001100100001100000100100011111111111111100000000000000000000000000000000000000000000000000000000000000000000000000000000000000000000000000000000000000000000000000000000000000000000000000000000000000000000000100000000000000000000000000000000000000000000000000000000000000000…	1
21109	00000000000000000000000000000000000000000000000000000000000000000000000010010001001001100101010001101000100010010100001011100011110000000110011111111111110101111111110	000000000000000000000000000000000000000000000000000000000000000000000000000000000000000000000000000000000000000000000000000000000000000111000000000000000000000000000000000000000000000000000000000000000000000000000000000000000000000000000000000000000000000000000000000000000000000000000000000000000000000000000000000000000000000000000000000000000000000000000000000000000000000000000000000000000000000…	000000000000000000000000000000000000000000000000000000000000000000000000100100010010011001010100011010001000100101000010111000111100000001100111111111111101011111111100000000000000000000000000000000000000000000000000000000000000000000000000000000000000000000000000000000000000000000000000000000000000001110000000000000000000000000000000000000000000000000000000000000000000000000000000000000000000000…	1
2130	00000000000000000000000000000000000000000000000000000000000000000010000000000000000010000001000000000100110000011000000000000000100001000000000001000001000010100101010	010000000000000000000000000000000000000000000011111111111101100000000000000000000000000000000000000000000000000000000000000000000000000000000000000000000000000000000000000000000000000000000000000000000000000000000000000000000000000000000000000000000000000000000000000000000000000000000000000000000000000000000000000000000000000000000000000000000000000000000000000000000000000000000000000000000000000…	000000000000000000000000000000000000000000000000000000000000000000100000000000000000100000010000000001001100000110000000000000001000010000000000010000010000101001010100100000000000000000000000000000000000000000000111111111111011000000000000000000000000000000000000000000000000000000000000000000000000000000000000000000000000000000000000000000000000000000000000000000000000000000000000000000000000000…	1
213039	00000000000000000000000100000000110000000000000000010011011111001001000011100000110110101111001110001110111011111001011010111111111111011111101101111101111111111111110	000000000000000000000000000000000000000000000000000000000000000000000000000000000000000000000000000000001000000000000000000000000000000000000000000000011100000000000000000000000000000000000000000000000000000000000000000000000000000000000000000000000000000000000000000000000000000000000000000000000000000000000000000000111111111111111110000000000000000000100000000000000000000000000000000000000000000…	000000000000000000000001000000001100000000000000000100110111110010010000111000001101101011110011100011101110111110010110101111111111110111111011011111011111111111111100000000000000000000000000000000000000000000000000000000000000000000000000000000000000000000000000000000010000000000000000000000000000000000000000000000111000000000000000000000000000000000000000000000000000000000000000000000000000000…	1
2157	00000000000000000000000000010000000000000000000000000000010000000000000000000000000101110100000110001100010111010111101000100111010010100110010111111110111101111111110	010000000000000000000000000001000000000000000000111111111101100000000000000000000000000000000000000000000000000000000000000000000000000000000000000000000000000000000000000000000000000000000000000000000000000000000000000000000000000000000000000000000000000000000000000000000000000000000000000000000000000000000000000000000000000000000000000000000000000000000000000000000000000000000000000000000000000…	000000000000000000000000000100000000000000000000000000000100000000000000000000000001011101000001100011000101110101111010001001110100101001100101111111101111011111111100100000000000000000000000000010000000000000000001111111111011000000000000000000000000000000000000000000000000000000000000000000000000000000000000000000000000000000000000000000000000000000000000000000000000000000000000000000000000000…	1
2162	00000000000000000000000000000000000000000000010000100000000000100000000000001000001010110001010101111001100111010010001001010010010110101110111011110111011111111111110	010000000000000000000000000000000000000000000000111111111101100000000000000000000010000000000000000000000000000000000000000000000000000000000000000000000000000000000000000000000000000000000000000000000000000000000000000000000000000000000000000000000000000000000000000000000000000000000000000000000000000000000000000000000000000000000000000000000000000000000000000000000000000000000000000000000000000…	000000000000000000000000000000000000000000000100001000000000001000000000000010000010101100010101011110011001110100100010010100100101101011101110111101110111111111111100100000000000000000000000000000000000000000000001111111111011000000000000000000000100000000000000000000000000000000000000000000000000000000000000000000000000000000000000000000000000000000000000000000000000000000000000000000000000000…	1
216210	00000000000000000000000000000000000000100001000000000000000000000100000000010111001111000010110011101100110000110000111111110100000111011111001011111011011111111111110	000000000000000001000000000000000000000000000000000000000000000000000000000000000000000000010000000000000000000000000000000000000000000000000000000000000000000000000000000000000000000000000000000000000000000000000000000000000000000000000000000000000000000000000000000000000000000000000000000000000000000000000000000000000000000000000000000000000000000000000000000000000000000000000000000000000000000…	000000000000000000000000000000000000001000010000000000000000000001000000000101110011110000101100111011001100001100001111111101000001110111110010111110110111111111111100000000000000000010000000000000000000000000000000000000000000000000000000000000000000000000100000000000000000000000000000000000000000000000000000000000000000000000000000000000000000000000000000000000000000000000000000000000000000000…	1
216326	00000000000000000000000000000000000000000000000000000000000000100000000000010001100111000111100110101100110000110000011011100001110111011100001111111011011010110111110	000000000000010000000000000000000000000000000000000000000000000000000000000000000000000000000010000000000000000000000000000000000000000000000000000000000000000000000000000000000100000000000000000000000000000000000000000000000000000000000000000000000000000000000000000000000000000000000000000000000000000000000000000000000000000000000000000000000000000000000000000000000000000000000000000000000000000…	000000000000000000000000000000000000000000000000000000000000001000000000000100011001110001111001101011001100001100000110111000011101110111000011111110110110101101111100000000000000100000000000000000000000000000000000000000000000000000000000000000000000000000000100000000000000000000000000000000000000000000000000000000000000000000000000000000001000000000000000000000000000000000000000000000000000000…	1
216327	00000000000000000000000000000000000000000010000000000000000000000010000000000000000010010000100000000000000100101000010000000100000000100000000001000001001010100111110	000000000000000000000000000000000000000000000000000000000000000000000000000000000000000000000000000000000000000000000000000000000000000000000000000000000000000000000000000000000010000000000000000000000000000000000000000000000000000000000000000000000000000000000000000000000000000000000000000000000000000000000000000000000000000000000000000000000000000000000000000000000000000000000000000000000000000…	000000000000000000000000000000000000000000100000000000000000000000100000000000000000100100001000000000000001001010000100000001000000001000000000010000010010101001111100000000000000000000000000000000000000000000000000000000000000000000000000000000000000000000000000000000000000000000000000000000000000000000000000000000000000000000000000000000000100000000000000000000000000000000000000000000000000000…	1
219024	00000000000000000000000001000000000000100000000000001110010000100100000010010101101111000111111111100100011001100000010011101101000111010101101100101011111111111111110	000000000000000000000000000000000000000000000000000000000000000000000000000000000000000000000000000000000000000000000000000000000000000000000000100000000000000000000000000000000001110000000000000000000000000000000000000000000000000000000000000000000000000000000000000000000000000000000000000000000000000000000000000000000000000000000000000000000000000000000000000000000000000000000000000000000000000…	000000000000000000000000010000000000001000000000000011100100001001000000100101011011110001111111111001000110011000000100111011010001110101011011001010111111111111111100000000000000000000000000000000000000000000000000000000000000000000000000000000000000000000000000000000000000000000000000000000000000000000000001000000000000000000000000000000000011100000000000000000000000000000000000000000000000000…	1
2244	00000000000000000000000000000000000000000000000000000000000000000000000000000000000000000100000000000000000000000100000000010011000000001001100110100010101001011011110	010010000000000100000000000000000000000000000000111111111111100000000000000000000000000000000000000000000000000000000000000000000000000000000000000000000000000000000000000000000000000000000000000000000000000000000000000000000000000000000000000000000000000000000000000000000000000000000000000000000000000000000000000000000000000000000000000000000000000000000000000000000000000000000000000000000000000…	000000000000000000000000000000000000000000000000000000000000000000000000000000000000000001000000000000000000000001000000000100110000000010011001101000101010010110111100100100000000001000000000000000000000000000000001111111111111000000000000000000000000000000000000000000000000000000000000000000000000000000000000000000000000000000000000000000000000000000000000000000000000000000000000000000000000000…	1
2353	00000000000000000000000000001000000000000000000001000000010000000100000010000000000101000000010011101100010001010100001011110111000000000110100111111110110011111111110	000000000000000000000000001000000000000000000000000000000000000000000000000000000000000000000000000000000000000000000000000000000000000000000000000000000000000000000000000000000000000000000000000000000000000000000000000000000000000000000000000000000000000000000000000000000000000000000000000000000000000000000000000000000000000000000000000000000000000000000000000000000000000000000000000000000000000…	000000000000000000000000000010000000000000000000010000000100000001000000100000000001010000000100111011000100010101000010111101110000000001101001111111101100111111111100000000000000000000000000010000000000000000000000000000000000000000000000000000000000000000000000000000000000000000000000000000000000000000000000000000000000000000000000000000000000000000000000000000000000000000000000000000000000000…	1
23634441	00000000000000000000000000000000000000000000000000000110000000100100000000000001001000010100100101101001100100100100010001010101000110101101101111100011111111110111110	000000000000000000000000000000000000000000000000000000000000000000000000000000000000010000000000000000000000000000000000000000000000000000000000000000000000000000000000000000000000000000000000000000000000000000000000000000000000000000000000000000000000000000000000000000000000000000000000000000000000000000000000000000000000000000000000000000000000000000000000000000000000000000000000000000000000000…	000000000000000000000000000000000000000000000000000001100000001001000000000000010010000101001001011010011001001001000100010101010001101011011011111000111111111101111100000000000000000000000000000000000000000000000000000000000000000000000000000000000000100000000000000000000000000000000000000000000000000000000000000000000000000000000000000000000000000000000000000000000000000000000000000000000000000…	1
2375	00000000000000000000000000000000000000000110000000010011001111001011000011000000010000011110100100000010101100101001010000001100001111111001101011101011111111111111110	000000000000000000000000000000000000000000000000100000000000000000000000000100000000000000000000000000000000000000000000000000000000000000000000000000000000000000000000000000000000000000000000000000000000000000000000000000000000000000000000000000000000000000000000000000000000000000000000000000000000000000000000000000000000000000000000000000000000000000000000000000000000000000000000000000000000000…	000000000000000000000000000000000000000001100000000100110011110010110000110000000100000111101001000000101011001010010100000011000011111110011010111010111111111111111100000000000000000000000000000000000000000000000001000000000000000000000000001000000000000000000000000000000000000000000000000000000000000000000000000000000000000000000000000000000000000000000000000000000000000000000000000000000000000…	1
2442	00000000000000000000000000000000000000000000001000000000000000000000000000000000100011110010010000001000000110010001101000100000110001110000001011011011010110101111010	010000000000000000000000000000000000000000000000111111101101100000000000000000000010000000000000000000000000000000000000000000000000000000000000000000000000000000000000000000000000000000000000000000000000000000000000000000000000000000000000000000000000000000000000000000000000000000000000000000000000000000000000000000000000000000000000000000000000000000000000000000000000000000000000000000000000000…	000000000000000000000000000000000000000000000010000000000000000000000000000000001000111100100100000010000001100100011010001000001100011100000010110110110101101011110100100000000000000000000000000000000000000000000001111111011011000000000000000000000100000000000000000000000000000000000000000000000000000000000000000000000000000000000000000000000000000000000000000000000000000000000000000000000000000…	1
24748573	00000000000000000000000000000000000000100000000000000000000000000100000000000100000000010000000000100101010100000000000011010100000101110101001001000001001011110111110	000000000000000000000000000000000000000000000000000000000000000000000000000000000000000000000000000000000000000000000000000000000000000000000000000000000000000000000000000000000000000000000000000000000100000000000000000000000000000000000011100000000000000000000000000000000000000000000000000000000000000000000000000000000000000000000000000000000000000000000000000000000000000000000000000000000000000…	000000000000000000000000000000000000001000000000000000000000000001000000000001000000000100000000001001010101000000000000110101000001011101010010010000010010111101111100000000000000000000000000000000000000000000000000000000000000000000000000000000000000000000000000000000000000000000000000000000000000000000000000000000000000000000000000000000000000000000000000000000001000000000000000000000000000000…	1
24821094	00000000000000000000000000000000001000100000000000001000000000100100000000010101100111100000101010111100010000110100011011101111110001010110001101011001111011110111110	000000000000000000000000000000000000100000000000000000000000000000000000000000000000000000000000000000000000000000000000000000000000000000000000000000000000000000000000000000000000000000000000000000000000000000000000000000000000000000000000011111111111111110000000000000000000000000000000000000000000000000000000000000000000000000000000000000000000000000000000000000000000000000000000000000000000000…	000000000000000000000000000000000010001000000000000010000000001001000000000101011001111000001010101111000100001101000110111011111100010101100011010110011110111101111100000000000000000000000000000000000001000000000000000000000000000000000000000000000000000000000000000000000000000000000000000000000000000000000000000000000000000000000000000000000000000000000000000000000000000000000000000000000000000…	1
25126798	00000000000000000000000000000000000000100100000000001000000000100100000000010100100100000000001010100100010000010000001011101100110000000100001000011001000110100111010	000000000000000000000000100000000100100000000000000000000000000000000000000000000000000000000000000000000000000000000000000000000000000000000000000000000000000000000000000000000000000000010000000000000000000000000000000000000000000000000000000001010000000011111111111111111111111111111111111111111110000000000000000000000000000000000000000000000000000000000000000000000000000000000000000000000000000…	000000000000000000000000000000000000001001000000000010000000001001000000000101001001000000000010101001000100000100000010111011001100000001000010000110010001101001110100000000000000000000000001000000001001000000000000000000000000000000000000000000000000000000000000000000000000000000000000000000000000000000000000000000000000000000000000000000000000000000100000000000000000000000000000000000000000000…	1
25154714	00000000000000000000000100000000000000100000000000000000000000100100000000110101000101000011110110001000001000110000011011110110010100001110111001111111011011111111110	000000000000000000000000000000000000000000000000000000000000000000000000000000000000000000000000000000000000000001000000000000000000000000000000000110000000000000000000000000000000000000000000000000000000000000000000000000000000000000000000000000000000000000000000000000000000000000000000000000000000000000000000000000000000000000000000000000000000000000000000000000000000000000000000010000000000000…	000000000000000000000001000000000000001000000000000000000000001001000000001101010001010000111101100010000010001100000110111101100101000011101110011111110110111111111100000000000000000000000000000000000000000000000000000000000000000000000000000000000000000000000000000000000000000010000000000000000000000000000000001100000000000000000000000000000000000000000000000000000000000000000000000000000000000…	1
2520	00000000000000000000000000000000000000000100000000000000000000000010000010100000000001100000010000001000000010011101101000100111110000000010111111111110110101111111110	010010000000000000000000000000001000000000000000111111101101100000000000000000000000000000000000000000000000000000000000000000000000000000000000000000000000000000000000000000000000000000000000000000000000000000000000000000000000000000000000000000000000000000000000000000000000000000000000000000000000000000000000000000000000000000000000000000000000000000000000000000000000000000000000000000000000000…	000000000000000000000000000000000000000001000000000000000000000000100000101000000000011000000100000010000000100111011010001001111100000000101111111111101101011111111100100100000000000000000000000000010000000000000001111111011011000000000000000000000000000000000000000000000000000000000000000000000000000000000000000000000000000000000000000000000000000000000000000000000000000000000000000000000000000…	1
2536	00000000000000000000000001000000000000000001000000000000000000000000000010100110000011100000110100000000001001110100110100110111010111011000101101101101111111111111110	000000000000000001000000000000000000000000000000000000000000000000000000000000000000000000000000000000000000000000000000000000000000000000000000000000000000000000000000000000000000000000000000000000000000000000000000000000000000000000000000000000000000000000000000000000000000000000000000000000000000000000000000000000000000000000000000000000000000000000000000000000000000000000000000000000000000000…	000000000000000000000000010000000000000000010000000000000000000000000000101001100000111000001101000000000010011101001101001101110101110110001011011011011111111111111100000000000000000010000000000000000000000000000000000000000000000000000000000000000000000000000000000000000000000000000000000000000000000000000000000000000000000000000000000000000000000000000000000000000000000000000000000000000000000…	1
2540	00000000000000010000000000000000000001100000000000001000000000100100011000010101100101000100001011001100011001100110011011111111111010001110101111111111111111111111110	000000000000000000000000000000000000000000001000000000000000000000000000000000000000000000000000010000000000000000000000000000000000000000000000000000000000000000000000000000000000000000000000000000000000000000000000000000000000000000000000000000000000000000000000000000000000000000000000000000000000000000000000000000000000000000000000000000000000000000000000000000000000000000000000000000000000000…	000000000000000100000000000000000000011000000000000010000000001001000110000101011001010001000010110011000110011001100110111111111110100011101011111111111111111111111100000000000000000000000000000000000000000000010000000000000000000000000000000000000000000000000000100000000000000000000000000000000000000000000000000000000000000000000000000000000000000000000000000000000000000000000000000000000000000…	1
2541	00000000000000000000000000000000000001100000000000001000000000100100011000010101100101000000001011001100011001100110010011111111101100000111001111101011011111111111110	010000000000000000000000000000000000000000001000111111101101100000000000000000000000000000000000000000000000000000000000000000000000000000000000000000000000000000000000000000000000000000000000000000000000000000000000000000000000000000000000000000000000000000000000000000000000000000000000000000000000000000000000000000000000000000000000000000000000000000000000000000000000000000000000000000000000000…	000000000000000000000000000000000000011000000000000010000000001001000110000101011001010000000010110011000110011001100100111111111011000001110011111010110111111111111100100000000000000000000000000000000000000000010001111111011011000000000000000000000000000000000000000000000000000000000000000000000000000000000000000000000000000000000000000000000000000000000000000000000000000000000000000000000000000…	1
2662	00000000000000000000000000000000110000000010000000011001001111101101010001010000110110001000001010000010001100001000010011101100001001111100001011001011000010111111110	010000100000000000000000010000000000000000000000111111101101100000000000000000000000000000000000000000000000000000000000000000000000000000000000000000000000000000000000000000000000000000000000000000000000000000000000000000000000000000000000000000000000000000000000000000000000000000000000000000000000000000000000000000000000000000000000000000000000000000000000000000000000000000000000000000000000000…	000000000000000000000000000000001100000000100000000110010011111011010100010100001101100010000010100000100011000010000100111011000010011111000010110010110000101111111100100001000000000000000000100000000000000000000001111111011011000000000000000000000000000000000000000000000000000000000000000000000000000000000000000000000000000000000000000000000000000000000000000000000000000000000000000000000000000…	1
26879	00000000000000000000000000000000000010000000000100000000000000100000000000000111010101101000000010001100011000010000001111100000110000000110001000011000010010100111010	000000000000000000000000000000000000000000000000000000000000000000000000000000000000000000000000000000000000000000000000000000000000000000111110000000000000000000000000000000000000000000000000000000000000000000000000000000000000000000000000000000000000000000000000000000000000000000000000000000000000000000000000000000000000000000000000000000000000000000000000000000000000000000001000000000000000000…	000000000000000000000000000000000000100000000001000000000000001000000000000001110101011010000000100011000110000100000011111000001100000001100010000110000100101001110100000000000000000000000000000000000000000000000000000000000000000000000000000000000000000000000000000000000000000000000000000000000000000001111100000000000000000000000000000000000000000000000000000000000000000000000000000000000000000…	1
2712	00000000000001000001000010100000000000100000010000100000000000100000010100011111100000010000011001011111110100010000100111101101000011110101001111001010010010101111110	010000000000000000000000000000000000000000000000111011101101100000000000000000000000000000000000000000000000000000000000000000000000000000000000000000000000000000000000000000000000000000000000000000000000000000000000000000000000000000000000000000000000000000000000000000000000000000000000000000000000000000000000000000000000000000000000000000000000000000000000000000000000000000000000000000000000000…	000000000000010000010000101000000000001000000100001000000000001000000101000111111000000100000110010111111101000100001001111011010000111101010011110010100100101011111100100000000000000000000000000000000000000000000001110111011011000000000000000000000000000000000000000000000000000000000000000000000000000000000000000000000000000000000000000000000000000000000000000000000000000000000000000000000000000…	1
27125	00000000000000000000000000000000000000000000000000000110000000000010000010000000000000000111000010000100010010001101101000000001110100000001100111110010100001011011110	000000000000000000000000000000000000000000000000000000000000000000000000000000000000000000000000000000000000000000000000000000000000000000000000000000000000000000000000000000000000000000000000000000000000000000000000000000000000000000000000000000000000000000000000000000000000000000000000000000000000000000000000000000000000000000000000000000000000000000000000000000000000000000110100000000000000000…	000000000000000000000000000000000000000000000000000001100000000000100000100000000000000001110000100001000100100011011010000000011101000000011001111100101000010110111100000000000000000000000000000000000000000000000000000000000000000000000000000000000000000000000000000000000000000000000000000000000000000000000000000000000000000000000000000000000000000000000000000000000000000000000000000000000000000…	1
2719	00000000000000000000000000000000000000000000000000000000000000000100000000000000100001110011000000101101110110010011101001100100110001110110011001011101010110101111010	111111100000000000000000000000000000000000000000000000000000000000000000000000000000000000000000000000000000000000000000000000000000000000000000000000000000000000000000000000000000000000000000000000000000000000000000000000000000000000000000000000000000000000000000000000000000000000000000000000000000000000000000000000000000000000000000000000000000000000000000000000000000000000000000000000000000000…	000000000000000000000000000000000000000000000000000000000000000001000000000000001000011100110000001011011101100100111010011001001100011101100110010111010101101011110101111111000000000000000000000000000000000000000000000000000000000000000000000000000000000000000000000000000000000000000000000000000000000000000000000000000000000000000000000000000000000000000000000000000000000000000000000000000000000…	1
2726	00000000000000000000000000000000000010000000000000000000000100000000000000110000110001111000010000101101010110010001101011100100000000110110001011011100010110101111010	010010000000000000000000000000000000000000000011111011101101100000000100000000000010000000000000000000000000000000000000000000000000000000000000000000000000000000000000000000000000000000000000000000000000000000000000000000000000000000000000000000000000000000000000000000000000000000000000000000000000000000000000000000000000000000000000000000000000000000000000000000000000000000000000000000000000000…	000000000000000000000000000000000000100000000000000000000001000000000000001100001100011110000100001011010101100100011010111001000000001101100010110111000101101011110100100100000000000000000000000000000000000000000111110111011011000000001000000000000100000000000000000000000000000000000000000000000000000000000000000000000000000000000000000000000000000000000000000000000000000000000000000000000000000…	1
2794	00000000000000000000000000000000000000000000000000000000000000100100000000110011100001010000000000100101010100000000000111100100000001110100001011001111000010101111010	000000000000000010000000000000000000000010000000000000000000000000000000000000000000000000000000000000000000000000000000000000000000000000000000000000000000000000000000000000000000000000000000000000000000000000000000000000000000000000000000000000000000000000000000000000000000000000000000000000000000000000000000000000000000000000000000000000000000000000000000000000000000000000000000000000000000000…	000000000000000000000000000000000000000000000000000000000000001001000000001100111000010100000000001001010101000000000001111001000000011101000010110011110000101011110100000000000000000100000000000000000000000100000000000000000000000000000000000000000000000000000000000000000000000000000000000000000000000000000000000000000000000000000000000000000000000000000000000000000000000000000000000000000000000…	1
2913	00000000000000000001000000000000000000000000000000100000000000100000000000011000000001100000010000111100010000010001101001100100110000000110000011011000010000101111010	000000000000000000000000000000000000000000000000000000000000000000000000000000000010000000000000000000000000000000000000000000000000000000000000000000000000000000000000000000000000000000000000000000000000000000000000000000000000000000000000000000000000000000000000000000000000000000000000000000000000000000000000000000000000000000000000000000000000000000000000000000000000000000000000000000000000000…	000000000000000000010000000000000000000000000000001000000000001000000000000110000000011000000100001111000100000100011010011001001100000001100000110110000100001011110100000000000000000000000000000000000000000000000000000000000000000000000000000000000100000000000000000000000000000000000000000000000000000000000000000000000000000000000000000000000000000000000000000000000000000000000000000000000000000…	1
2955	00000000000000000000000000000000000000000000000000010001001111001001000001000000010010001000000000000010000000001000000000001100001101011000001001001001000010110111110	000000000000000010000000000000000000000000000000000000000000000000000000000100000000000000000000000000000000000000000000000000000000000000000000000000000000000000000000000000000000000000000000000000000000000000000000000000000000000000000000000000000000000000000000000000000000000000000000000000000000000000000000000000000000000000000000000000000000000000000000000000000000000000000000000000000000000…	000000000000000000000000000000000000000000000000000100010011110010010000010000000100100010000000000000100000000010000000000011000011010110000010010010010000101101111100000000000000000100000000000000000000000000000000000000000000000000000000001000000000000000000000000000000000000000000000000000000000000000000000000000000000000000000000000000000000000000000000000000000000000000000000000000000000000…	1
2973	00000000000001000000000010000000000000000000000000000000000000000000010110000000001010000011101000001010100010110000111000101000111110001011101000111001011110111100100	000000000000000000000000000000000000000000000000000000000000000000000000000000000000000000001100000000000000000000000000000000000000000000000000000000000000000000000000000000000000000000000000000000000000000000000000000000000000000000000000000000000000000000000000000000000000000000000000000000000000000000000000000000000000000000000000000000000000000000000000000000000000000000000000000000000000000…	000000000000010000000000100000000000000000000000000000000000000000000101100000000010100000111010000010101000101100001110001010001111100010111010001110010111101111001000000000000000000000000000000000000000000000000000000000000000000000000000000000000000000000011000000000000000000000000000000000000000000000000000000000000000000000000000000000000000000000000000000000000000000000000000000000000000000…	1
3002977	00000000000000000001000000000000000000100010000000001000000000100100000000110101100101010011101010101000110110111000011011101100110001100100011011011111011110101111110	000000000000000000000000000000000000000000000000010000000000000000000000000000000000000000000000000000001000000000000000000000000000000000000000000000001000000000000000000000000000000000000000000000000000000000000000000000000000000000000000000000000000000000000000000000000000000000000000000000000000000000000000000000000000000000000000000000000000000000100000000000000000000000000000000000000000000…	000000000000000000010000000000000000001000100000000010000000001001000000001101011001010100111010101010001101101110000110111011001100011001000110110111110111101011111100000000000000000000000000000000000000000000000000100000000000000000000000000000000000000000000000000000010000000000000000000000000000000000000000000000010000000000000000000000000000000000000000000000000000000000000000000000000000000…	1
3005573	00000000000000000000000000000000000000000000000000100000000000000000000000101000000001100000010100011001000001010101101000100111000010100010000101011100110101101111110	000000000000000000000000000000000000000000000000000000000000000000000000000000000000000000000000000000000101000000000000000000000000000000000000000000000000000000000000000000000000000010000000000000000000000000000000000000000000000000000000000000000000000000000000000000000000000000000000000000000000000000000000000001000000000000000000000000000000000000010000000000000000000000000000000000000000000…	000000000000000000000000000000000000000000000000001000000000000000000000001010000000011000000101000110010000010101011010001001110000101000100001010111001101011011111100000000000000000000000000000000000000000000000000000000000000000000000000000000000000000000000000000000001010000000000000000000000000000000000000000000000000000000000000000000000000000100000000000000000000000000000000000000000000000…	1
3062316	00000000000000000000000000000000000010100000000100000000000000100100000000010101111101111001100111101001101101110000011011100100110111110111001011011111011111111111110	000000000000000000111111000000100000000000100000000000000000000000000000000000000000000100000000000000000000000000000000000000000000000000000000000000000000000000000000000000000000000000000000000000000000000000000000000000000000000000000000000000000000000000000000000000000000000000000000000000000000000000000000000000000000000000000000000000000000000000000000000000000000000000000000000000000000000…	000000000000000000000000000000000000101000000001000000000000001001000000000101011111011110011001111010011011011100000110111001001101111101110010110111110111111111111100000000000000000001111110000001000000000001000000000000000000000000000000000000000000001000000000000000000000000000000000000000000000000000000000000000000000000000000000000000000000000000000000000000000000000000000000000000000000000…	1
3082475	00000000000000000000000001000000000000000001000000000110000000000100000000110111101111100011110110001000101000110111011111110101110110001111111100111111111111111111110	000000000000000000000000000000000000000000001000000000000000000000000000000000000000000000000000000000000000000000000000000000000000000000000000000000000000000000000000000000000000000000000000000000000000000000000000000000000000000000000000000000000000000000000000000000000000000000000000000000000000000000000000000000000000000000000000000000000000000000000000000000000000000000000000000000000000000…	000000000000000000000000010000000000000000010000000001100000000001000000001101111011111000111101100010001010001101110111111101011101100011111111001111111111111111111100000000000000000000000000000000000000000000010000000000000000000000000000000000000000000000000000000000000000000000000000000000000000000000000000000000000000000000000000000000000000000000000000000000000000000000000000000000000000000…	1
3083544	00000000000000000000000000000000000000000000000000000010000000000000000000000000001000000000010100001000100000110101110000000111010111010001101111100111111111111111110	000000000000000000000000000000000000000000000000000000000000000000000000000000000000000000000000000000000000000000000010000000000110000000000000000000000000000000000000000000000000000000000000000000000000000000000000000000000000000000000000000000000000000000000000000000000000000000000000000000000000000000000000000000000000000000000000000000000000000000000000000000000000000000000000000000000000000…	000000000000000000000000000000000000000000000000000000100000000000000000000000000010000000000101000010001000001101011100000001110101110100011011111001111111111111111100000000000000000000000000000000000000000000000000000000000000000000000000000000000000000000000000000000000000000000000100000000001100000000000000000000000000000000000000000000000000000000000000000000000000000000000000000000000000000…	1
3100	00000000000000000000000000000000000000000000000000000000000000000000000000100000000001100000010100001000000001010001101000100110000010000010000001011100110101101111110	000000000000000000000000000000000000000000000000000000000000000000000000000000000000000000000000000111111000010000000000000000000000000000000000000000000000000000000000000000000000000000000000000000000000000000000000000000000000000000000000000000000000000000000000000000000000000000000000000000000000000000000000000000000000000000000000000000000000011111100000000000000000000000000000000000000000000…	000000000000000000000000000000000000000000000000000000000000000000000000001000000000011000000101000010000000010100011010001001100000100000100000010111001101011011111100000000000000000000000000000000000000000000000000000000000000000000000000000000000000000000000000001111110000100000000000000000000000000000000000000000000000000000000000000000000000000000000000000000000000000000000000000000000000000…	1
3108	00000000000000000000000001000000000000100000000000000000000000100100000000010101101001100001000100101100111001010000001011100100110111010111101001111000010111110111110	000000000000000010000000000000000000000000000000000000000000000000000000000000000000000000000000000000000000000000000000000000000000000000000000000000000000000000000000000000000000000000000000000000000000000000000000000000000000000000000000000000000000000000000000000000000000000000000000000000000000000000000000000000000000000000000000000000000000000000000000000000000000000000000000000000000000000…	000000000000000000000000010000000000001000000000000000000000001001000000000101011010011000010001001011001110010100000010111001001101110101111010011110000101111101111100000000000000000100000000000000000000000000000000000000000000000000000000000000000000000000000000000000000000000000000000000000000000000000000000000000000000000000000000000000000000000000000000000000000000000000000000000000000000000…	1
3117	00000000000000100000000000000000000000000000000100000000000000000001000001000000010001101000000000001000001000000010100000101000000000000010011000001100010110101100000	000000000000000000000000000000000000000000000000000000100000000000000000000000000000000000000000000000000111100000000000000000000000000000000000000000000000000000000000000000000000000000000000000000000000000000000000000000000000000000000000000000000000000000000000000000000000000000000000000000000000000000000000000001000000000000000000000000000000000000011000000000000000000000000000000000000000000…	000000000000001000000000000000000000000000000001000000000000000000010000010000000100011010000000000010000010000000101000001010000000000000100110000011000101101011000000000000000000000000000000000000000000000000000000000001000000000000000000000000000000000000000000000000001111000000000000000000000000000000000000000000000000000000000000000000000000000000000000000000000000000000000000000000000000000…	1
31239	00000000000000000000000000000000000000000000000001000000000000000100000000010000000001000000000000101001000010010011101001100000110000100100000000011000010100101111011	000000000000000000000000000000000000000000000000000000000000000000000000000000000000000000100000000000000000000000000000000000000000000000000000000000000000000000000000000000000000000000000000000000000000000000000000000000000000000000000000000000000000000000000000000000000000000000000000000000000000000000000000000000000000000000000000000000000000000000000000000000000000000000000000000000000000000…	000000000000000000000000000000000000000000000000010000000000000001000000000100000000010000000000001010010000100100111010011000001100001001000000000110000101001011110110000000000000000000000000000000000000000000000000000000000000000000000000000000000000000001000000000000000000000000000000000000000000000000000000000000000000000000000000000000000000000000000000000000000000000000000000000000000000000…	1
3157	00000000000000000000000001000000000000100000000000000000010000100100000010010101100011100100110101101100011001110100011011100111110011010110101111111111111011111111110	000000000000000000000000000000000000000000000000000000000000000000000000000000000000000000000000000000000000011000000000000000000000000000000000000000000000000000000000000000000000000000000000000000000000000000000000000000000000000000000000000000000000000000000000000000000000000000000000000000000000000000000000000000000000000000000000000000000000000000000111110000000000000000000000000000000000000…	000000000000000000000000010000000000001000000000000000000100001001000000100101011000111001001101011011000110011101000110111001111100110101101011111111111110111111111100000000000000000000000000000000000000000000000000000000000000000000000000000000000000000000000000000000000000110000000000000000000000000000000000000000000000000000000000000000000000000000000000000000000000000000000000000000000000000…	1
3194	00010000000000000000000000000000000000000000100000000000000000100100000000010000000100000000101010000100010000100100010011101101000001010100000111001010001010100111110	000010000000000010000000000000000000000000000000000000000000000000001000000000000000001000000000000000000000000000000000000000000000000000000000000000000000000000000000000000000000000000000000000000000000000000000000000000000000000000000000000000000000000000000000000000000000000000000000000000000000000000000000000000000000000000000000000000000000000000000000000000000000000000000000000000000000000…	000100000000000000000000000000000000000000001000000000000000001001000000000100000001000000001010100001000100001001000100111011010000010101000001110010100010101001111100000100000000000100000000000000000000000000000000000000000000000000010000000000000000010000000000000000000000000000000000000000000000000000000000000000000000000000000000000000000000000000000000000000000000000000000000000000000000000…	1
3339	00000000000000000000000000000000000000000000000000000000000000000010000010100000000000010000000000000001000100001100000000010111000000101000110101100100101001011011110	000000000000000110000000000000000000000000000000000000000000000000000000000000000000000000000000000000000000000000000000000000000000000000000000000000000000000000000000000000000000000000000000000000000000000000000000000000000000000000000000000000000000000000000000000000000000000000000000000000000000000000000000000000000000000000000000000000000000000000000000000000000000000000000000000000000000000…	000000000000000000000000000000000000000000000000000000000000000000100000101000000000000100000000000000010001000011000000000101110000001010001101011001001010010110111100000000000000001100000000000000000000000000000000000000000000000000000000000000000000000000000000000000000000000000000000000000000000000000000000000000000000000000000000000000000000000000000000000000000000000000000000000000000000000…	1
33613	00000000100100000001000000000000000010000000000100000010000000000010000000100001010111001000100111000000010000101100010011110001000101001101101100101111101011111111110	000000000000000000000000000000000000000000000000000000000000000000000000000000000000000000000000000000000000000000000000000000000000000000000000000000000000000000000000000000000000000000000000000000000000000000000000000000000000000000000000000000000000000000000000000000000000000000000000000000000000000000000000000000000000000000000000000000000000010000000000000000000000000000000010000000000000000…	000000001001000000010000000000000000100000000001000000100000000000100000001000010101110010001001110000000100001011000100111100010001010011011011001011111010111111111100000000000000000000000000000000000000000000000000000000000000000000000000000000000000000000000000000000000000000000000000000000000000000000000000000000000000000000000000000000000000000000000000000000000000000000000000000000000000000…	1
3365	00000000000000000000000000000000000000000010000000001000000000000110000000010101100100010000001111001000100100011000000011101100001010100111001010001010110111100111110	000010100000000000000000000000000000000000000000000000000000000000000000000000000000000000000000000000000000000000000000000000000000000000000000000000000000000000000000000000000000000000000000000000000000000000000000000000000000000000000000000000000000000000000000000000000000000000000000000000000000000000000000000000000000000000000000000000000000000000000000000000000000000000000000000000000000000…	000000000000000000000000000000000000000000100000000010000000000001100000000101011001000100000011110010001001000110000000111011000010101001110010100010101101111001111100000101000000000000000000000000000000000000000000000000000000000000000000000000000000000000000000000000000000000000000000000000000000000000000000000000000000000000000000000000000000000000000000000000000000000000000000000000000000000…	1
33741	00000000000000000000000000000000000000000000000000000000000000100010000000100000000001100011010001001000100010001101001000100011110010000001010101011110110101111111110	000000000000000000000000000000000000000000000000000000000001100000000000000000000000000000000000000000000000000000000000000000000000000000000001000000000000000000000000000000000000000000000000000000000000000000000000000000000000000000000000000000000000000000000000000000000000000000000000000000000000000000000000000000000000000000000000000000000000000000000000000000000000000000000000000000000000000…	000000000000000000000000000000000000000000000000000000000000001000100000001000000000011000110100010010001000100011010010001000111100100000010101010111101101011111111100000000000000000000000000000000000000000000000000000000000011000000000000000000000000000000000000000000000000000000000000000000000000000000000010000000000000000000000000000000000000000000000000000000000000000000000000000000000000000…	1
3386	00000000000000000000000000000000000000000010000000000000000000000000000000000000001000100000010001001000101100011101101000000111000010100000000101010001110101101111110	000000000000000000000000000000000000000010000000000000000000000000000000000000000000000000000000000000000000000000000000000000000000000000000000000000000000000000000000000000000000000000000000000000000000000000000000000000000000000000000000000000000000000000000000000000000000000000000000000000000000000000000000000000000000000000000000000000000000000000000000000000000000000000000000000000000000000…	000000000000000000000000000000000000000000100000000000000000000000000000000000000010001000000100010010001011000111011010000001110000101000000001010100011101011011111100000000000000000000000000000000000000000100000000000000000000000000000000000000000000000000000000000000000000000000000000000000000000000000000000000000000000000000000000000000000000000000000000000000000000000000000000000000000000000…	1
3410	00000000000000000000000000000000000000000000000000000010000000000000000000000000001000000000010100001000100000110101110000000111010111010001101111100111111111111111110	000010000000000000000000000000000000000000000000000000000000000000000000000000000000000000000000000000000000000000000000000000000000000000000000000000000000000000000000000000000000000000000000000000000000000000000000000000000000000000000000000000000000000000000000000000000000000000000000000000000000000000000000000000000000000000000000000000000000000000000000000000000000000000000000000000000000000…	000000000000000000000000000000000000000000000000000000100000000000000000000000000010000000000101000010001000001101011100000001110101110100011011111001111111111111111100000100000000000000000000000000000000000000000000000000000000000000000000000000000000000000000000000000000000000000000000000000000000000000000000000000000000000000000000000000000000000000000000000000000000000000000000000000000000000…	1
35370	00000000000000000000000000000000000001000000000001001000010000100100001010010100101101000101101111100000001001110100010111101001111111001101101110101011111111111111110	000000000000000000000000000000001000000000000000000000000000000001000000000000000000000000000000000000000000000000000000000000000000000000000000000000000000000000000000000000000000000000000000000000000000000000000000000000000000000000000000000000000000000000000000000000000000000000000000000000000000000000000000000000000000000000000000000000000000000000000000000000000000000000000000000000000000000…	000000000000000000000000000000000000010000000000010010000100001001000010100101001011010001011011111000000010011101000101111010011111110011011011101010111111111111111100000000000000000000000000000000010000000000000000000000000000000010000000000000000000000000000000000000000000000000000000000000000000000000000000000000000000000000000000000000000000000000000000000000000000000000000000000000000000000…	1
36462	00000000000000000000000000001000000000000000000000000010010000100000000010000000000100000101010010100100010001000100100010010111000110000111110111100110111001011011110	000000100000000000000000000001001000000000000000000000000000000000000000000000000000000000100000000000000000000000000000000000000000000000000000000000000000000000000000000000000000000000000000000000000000000000000000000000000000000000000000000000000000000000000000000000000000000000000000000000000000000000000000000000000000000000000000000000000000000000000000000000000000000000000000000000000000000…	000000000000000000000000000010000000000000000000000000100100001000000000100000000001000001010100101001000100010001001000100101110001100001111101111001101110010110111100000001000000000000000000000010010000000000000000000000000000000000000000000000000000000001000000000000000000000000000000000000000000000000000000000000000000000000000000000000000000000000000000000000000000000000000000000000000000000…	1
3652	00000000000000000000000000000000000000000000000000000000000000000100000000000000101001110011000100101101110111010011101001100100110111110111001001011101010111101111110	000001000000000000000000000000000000000000000000000000000000000000000000000000000000000000000000000000000000000000000000000000000000000000000000000000000000000000000000000000000000000000000000000000000000000000000000000000000000000000000000000000000000000000000000000000000000000000000000000000000000000000000000000000000000000000000000000000000000000000000000000000000000000000000000000000000000000…	000000000000000000000000000000000000000000000000000000000000000001000000000000001010011100110001001011011101110100111010011001001101111101110010010111010101111011111100000010000000000000000000000000000000000000000000000000000000000000000000000000000000000000000000000000000000000000000000000000000000000000000000000000000000000000000000000000000000000000000000000000000000000000000000000000000000000…	1
3671	00000000000000000000000000000000000000000000000000001000000000000100000000100000100100000000001011100100010000000000000011101100000000000100011010001110101010001111110	000000000000000000000000000000000000000000000000000000000000000000000000000000000000000000000000000000000000000110000000000000000000000000000000000000000000000000000000000000000000000000000000000000000000000000000000000000000000000000000000000000000000000000000000000000000000000000000000000000000000000000000000000000000000000000000000000000000000000000000000000000000000000000000000000000000000000…	000000000000000000000000000000000000000000000000000010000000000001000000001000001001000000000010111001000100000000000000111011000000000001000110100011101010100011111100000000000000000000000000000000000000000000000000000000000000000000000000000000000000000000000000000000000000001100000000000000000000000000000000000000000000000000000000000000000000000000000000000000000000000000000000000000000000000…	1
3672	00000000000000000000000000000000000000000000000000000000000000000000000000100000000000000000000000000000000000000001000000010000000000000001010000000100001101011011110	000010000000000110000000000000000000000000000000000000000000000000000000000000000000000000000000000000000000000000000000000000000000000000000000000000000000000000000000000000000000000000000000000000000000000000000000000000000000000000000000000000000000000000000000000000000000000000000000000000000000000000000000000000000000000000000000000000000000000000000000000000000000000000000000000000000000000…	000000000000000000000000000000000000000000000000000000000000000000000000001000000000000000000000000000000000000000010000000100000000000000010100000001000011010110111100000100000000001100000000000000000000000000000000000000000000000000000000000000000000000000000000000000000000000000000000000000000000000000000000000000000000000000000000000000000000000000000000000000000000000000000000000000000000000…	1
3676	00000000000000000000000000000000000000000000000000000000000000000000000000000001000001100001100100001000100000110010110000100000000011010010011010001111011110101111110	000010000000000010000000000000000000000000000000000000000000000000000000000000000010000000000000000000000000000000000000000000000000000000000000000000000000000000000000000000000000000000000000000000000000000000000000000000000000000000000000000000000000000000000000000000000000000000000000000000000000000000000000000000000000000000000000000000000000000000000000000000000000000000000000000000000000000…	000000000000000000000000000000000000000000000000000000000000000000000000000000010000011000011001000010001000001100101100001000000000110100100110100011110111101011111100000100000000000100000000000000000000000000000000000000000000000000000000000000000100000000000000000000000000000000000000000000000000000000000000000000000000000000000000000000000000000000000000000000000000000000000000000000000000000…	1
3689	00000000000000000000000000000000000000000000000000000000000000000000000000010000000001100001000100101000000010010100101001100101110100000111000101011000110111111111110	000000000000000000000000000000000000000000000011000000000000000000000000000000000000000000000000000000000000000000000000000000000000000000000000000000000000000000000000000000000000000000000000000000000000000000000000000000000000000000000000000000000000000000000000000000000000000000000000000000000000000000000000000000000000000000000000000000000000000000000000000000000000000000000000000000000000000…	000000000000000000000000000000000000000000000000000000000000000000000000000100000000011000010001001010000000100101001010011001011101000001110001010110001101111111111100000000000000000000000000000000000000000000000110000000000000000000000000000000000000000000000000000000000000000000000000000000000000000000000000000000000000000000000000000000000000000000000000000000000000000000000000000000000000000…	1
3715	00000000000000000000000000000000000000000000000000000000000000000100000000010000000101010000110010000101110100100100110001110111000010101101100111101110101111111111110	000010000000000110000000000000001000000000000000000000000000000000000000000000000000000000000000000000000000000000000000000000000000000000000000000000000000000000000000000000000000000000000000000000000000000000000000000000000000000000000000000000000000000000000000000000000000000000000000000000000000000000000000000000000000000000000000000000000000000000000000000000000000000000000000000000000000000…	000000000000000000000000000000000000000000000000000000000000000001000000000100000001010100001100100001011101001001001100011101110000101011011001111011101011111111111100000100000000001100000000000000010000000000000000000000000000000000000000000000000000000000000000000000000000000000000000000000000000000000000000000000000000000000000000000000000000000000000000000000000000000000000000000000000000000…	1
3749	00000000000000000000000000000000000000100000000000001000000000100110011000010111100101000000101111001000010000111011111111101101111000000100001111011011011110101111110	000000000000000000000000000000000000000000001000000000000000000000000000000000000000000000000000000000000000000000000000000000000000000000000000000000000000000000000000000000000000000000000000000000000000000000000000000000000000000000000000000000000000000000000000000000000000000000000000000000000000000000000000000000000000000000000000000000000000000000000000000000000000000000000000000000000000000…	000000000000000000000000000000000000001000000000000010000000001001100110000101111001010000001011110010000100001110111111111011011110000001000011110110110111101011111100000000000000000000000000000000000000000000010000000000000000000000000000000000000000000000000000000000000000000000000000000000000000000000000000000000000000000000000000000000000000000000000000000000000000000000000000000000000000000…	1
37542	00000000000000000000000000000000000000100000000000001110010000100100000010010101101110000111101111000000000001100000010011101001000111000101101100101011111111110110110	000000000000000000000000000000000000000000000000000000000000000000000000000000000000000000000000000000000000000000000000000000000000000000000000110000000000000000000000000000000000000000000000000000000000000000000000000000000000000000000000000000000000000000000000000000000000000000000000000000000000000000000000000000000000000000000000000000000000000000010000000000000000000000000000000000000000000…	000000000000000000000000000000000000001000000000000011100100001001000000100101011011100001111011110000000000011000000100111010010001110001011011001010111111111101101100000000000000000000000000000000000000000000000000000000000000000000000000000000000000000000000000000000000000000000000000000000000000000000000001100000000000000000000000000000000000000000000000000000000000000000000000000000000000000…	1
3793	00000000000000000000000000000000000001000000000000001000010000100100000010010101100101110100001111101001001101111111011011111111111011110110101111111110111111111111110	000010000000000010000000000000001000000000000000000000000000000000000000000000000000000000000000000000000000000000000000000000000000000000000000000000000000000000000000000000000000000000000000000000000000000000000000000000000000000000000000000000000000000000000000000000000000000000000000000000000000000000000000000000000000000000000000000000000000000000000000000000000000000000000000000000000000000…	000000000000000000000000000000000000010000000000000010000100001001000000100101011001011101000011111010010011011111110110111111111110111101101011111111101111111111111100000100000000000100000000000000010000000000000000000000000000000000000000000000000000000000000000000000000000000000000000000000000000000000000000000000000000000000000000000000000000000000000000000000000000000000000000000000000000000…	1
3821	00000000000000000000000000000000000000000000000000000000000000100010000000000000000000010011010100000001100110011000101000000001110011100000000111010011101010101111110	000000000000000000000000000000000000000000000011000000000000000000000000000000000000000000000000000000000000000000000000000000000000000000000000000000000000000000000000000000000000000000000000000000000000000000000000000000000000000000000000000000000000000000000000000000000000000000000000000000000000000000000000000000000000000000000000000000000000000000000000000000000000000000000000000000000000000…	000000000000000000000000000000000000000000000000000000000000001000100000000000000000000100110101000000011001100110001010000000011100111000000001110100111010101011111100000000000000000000000000000000000000000000000110000000000000000000000000000000000000000000000000000000000000000000000000000000000000000000000000000000000000000000000000000000000000000000000000000000000000000000000000000000000000000…	1
3827	00000000000000000001000000000000000010000000000000100000000000100000000000011000010101101000010010111100010000010001101011100101110010000110000111011000111000101111110	000000000000000000000000000000000000000000000000000000000000000000000000000000000010000000000000000000000000000000000000000000000000000000000000000000000000000000000000000000000000000000000000000000000000000000000000000000000000000000000000000000000000000000000000000000000000000000000000000000000000000000000000000000000000000000000000000000000000000000000000000000000000000000000000000000000000000…	000000000000000000010000000000000000100000000000001000000000001000000000000110000101011010000100101111000100000100011010111001011100100001100001110110001110001011111100000000000000000000000000000000000000000000000000000000000000000000000000000000000100000000000000000000000000000000000000000000000000000000000000000000000000000000000000000000000000000000000000000000000000000000000000000000000000000…	1
3899	00000000000000000000000000000000000000000010000000000000010000000100000100000000100100000100101011000010001100101000010011001100000001110100001010000011101010111111110	000000000000100010000000000000000000000000000000000000000000000000000000000000000000000000000000000000000000000000000000000000000000000000000000000000000000000000000000000000000000000000000000000000000000000000000000000000000000000000000000000000000000000000000000000000000000000000000000000000000000000000000000000000000000000000000000000000000000000000000000000000000000000000000000000000000000000…	000000000000000000000000000000000000000000100000000000000100000001000001000000001001000001001010110000100011001010000100110011000000011101000010100000111010101111111100000000000001000100000000000000000000000000000000000000000000000000000000000000000000000000000000000000000000000000000000000000000000000000000000000000000000000000000000000000000000000000000000000000000000000000000000000000000000000…	1
392622	00000000000000000000000100000000000011000000000100000110000000000100000000100101010101101011110111001000101001110001010011110110010110001111111001101101111111111111110	000000010000000000000000000000000000000000000000000000000000000000000000000000000000000000000000000000000000000000000000000000000000000000000000000000000000000000000000000000000000000000000000000000000000000000000000000000000000000000000000000000000000000000000000000000000000000000000000000000000000000000000000000000000000000000000000000000000000000000000000000000000000000000000000000000000000000…	000000000000000000000001000000000000110000000001000001100000000001000000001001010101011010111101110010001010011100010100111101100101100011111110011011011111111111111100000000100000000000000000000000000000000000000000000000000000000000000000000000000000000000000000000000000000000000000000000000000000000000000000000000000000000000000000000000000000000000000000000000000000000000000000000000000000000…	1
3957	00000000000000000001000100000000000000000000000000100000000000100100000000011000000001110000000000111101011101110010011011110110110000100110001011011000011111111111110	000000010000000010000000000000000000000000000000000000000000000000000000000000000010000000000000000000000000000000000000000000000000000000000000000000000000000000000000000000000000000000000000000000000000000000000000000000000000000000000000000000000000000000000000000000000000000000000000000000000000000000000000000000000000000000000000000000000000000000000000000000000000000000000000000000000000000…	000000000000000000010001000000000000000000000000001000000000001001000000000110000000011100000000001111010111011100100110111101101100001001100010110110000111111111111100000000100000000100000000000000000000000000000000000000000000000000000000000000000100000000000000000000000000000000000000000000000000000000000000000000000000000000000000000000000000000000000000000000000000000000000000000000000000000…	1
3961	00000000000000000000000000000000000000100000000000001000000000100100011000010101101101010001001111001001000101010011101011101100111100100111001011011011010111101111110	000000000000000100000000000000000000000000001000000000000000000010000000000000000000000001000000000000000000000000000000000000000000000000000000000000000000000000000000000000000000000000000000000000000000000000000000000000000000000000000000000000000000000000000000000000000000000000000000000000000000000000000000000000000000000000000000000000000000000000000000000000000000000000000000000000000000000…	000000000000000000000000000000000000001000000000000010000000001001000110000101011011010100010011110010010001010100111010111011001111001001110010110110110101111011111100000000000000001000000000000000000000000000010000000000000000000100000000000000000000000010000000000000000000000000000000000000000000000000000000000000000000000000000000000000000000000000000000000000000000000000000000000000000000000…	1
400769	00000000000000000000000000100000000000000100000000100000000000000010000000101000000000000000010001010100010010001001101000010011110000001000110101110110101001011101110	000000000000000000000000000000000000010000000000000000000000010100000000000000000000000000000000000000000000000000000000000000000000000000000000000000000000000000000000000000000000000000000000000000000000000000000000000000000000000000000000000000000000000000000000000000000000000000000000000000000000000000000000000000000000000000000000000000000000000000000000000000000000000000000000000000000000000…	000000000000000000000000001000000000000001000000001000000000000000100000001010000000000000000100010101000100100010011010000100111100000010001101011101101010010111011100000000000000000000000000000000000000100000000000000000000000101000000000000000000000000000000000000000000000000000000000000000000000000000000000000000000000000000000000000000000000000000000000000000000000000000000000000000000000000…	1
4046	00000000000000000000000000000000000000000010000000000010000000000100000000000000001000000011000100101100111100011000001011000100110100100101001001010001110011100111110	000010000000000000000000000000000000000000000000000000000000000000000000000000000000000000000000000000000000000000000000000000000000000000000000000000000000000000000000000000000000000000000000000000000000000000000000000000000000000000000000000000000000000000000000000000000000000000000000000000000000000000000000000000000000000000000000000000000000000000000000000000000000000000000000000000000000000…	000000000000000000000000000000000000000000100000000000100000000001000000000000000010000000110001001011001111000110000010110001001101001001010010010100011100111001111100000100000000000000000000000000000000000000000000000000000000000000000000000000000000000000000000000000000000000000000000000000000000000000000000000000000000000000000000000000000000000000000000000000000000000000000000000000000000000…	1
40632	00000000000000000000000000000000000000000000000000000000000000100100000000010000000001000000100000100000000000100100010001100101000001010100000111001010001010101111110	000000000000000000000000000000000000000000000000000100000000000000000000000000000000000000000000000000000000000000000000000000000000000000000000000000000000000000000000000000000000000000000000000000000000000000000000000000000000000000000000000000000000000000000000000000000000000000000000000000000000000000000000000000000000000000000000000000000000000000000000000000000000000000000000000000000000000…	000000000000000000000000000000000000000000000000000000000000001001000000000100000000010000001000001000000000001001000100011001010000010101000001110010100010101011111100000000000000000000000000000000000000000000000000001000000000000000000000000000000000000000000000000000000000000000000000000000000000000000000000000000000000000000000000000000000000000000000000000000000000000000000000000000000000000…	1
40692	00000000000000000000000000000000000000000010000000000010000000000100000000000000001000000011000100101100111100011000001011000100110100100101001001010001110011100111110	000000000000000000000000000000000000000010000000000000000000000000000000000000000000000000000000000000000000000000000000000000000000000000000000000000000000000000000000000000000000000000000000000000000000000000000000000000000000000000000000000000000000000000000000000000000000000000000000000000000000000000000000000000000000000000000000000000000000000000000000000000000000000000000000000000000000000…	000000000000000000000000000000000000000000100000000000100000000001000000000000000010000000110001001011001111000110000010110001001101001001010010010100011100111001111100000000000000000000000000000000000000000100000000000000000000000000000000000000000000000000000000000000000000000000000000000000000000000000000000000000000000000000000000000000000000000000000000000000000000000000000000000000000000000…	1
4091	00000000000000000000000001000000000000000001000000000100000000000000000000100110100011100000010000000000001000000000000100100000000100000000001000001101000010101100000	000000000000000100000000000000000000000000000000000000000000000000000000000000000000000000000000000000000000000000000000000000000000000000000000000000000000000000000000000000000000000000000000000000000000000000000000000000000000000000000000000000000000000000000000000000000000000000000000000000000000000000000000000000000000000000000000000000000000000000000000000000000000000000000000000000000000000…	000000000000000000000000010000000000000000010000000001000000000000000000001001101000111000000100000000000010000000000001001000000001000000000010000011010000101011000000000000000000001000000000000000000000000000000000000000000000000000000000000000000000000000000000000000000000000000000000000000000000000000000000000000000000000000000000000000000000000000000000000000000000000000000000000000000000000…	1
41684	00000000000000000000000010000000000010000000000101000000100000010100001100000101110100001100101011000010001000100100010111111111001001011100101110101011101011111111110	000000000000000000000000000000000000000010000000000000000000000000000000000000000000000000000000000000000000000000000000000000000000000000000000000000000000000000000000000000000000000000000000000000000000000000000000000000000000000000000000000000000000000000000000000000000000000000000000000000000000000000000000000000000000000000000000000000000000000000000000000000000000000000000000000000000000000…	000000000000000000000000100000000000100000000001010000001000000101000011000001011101000011001010110000100010001001000101111111110010010111001011101010111010111111111100000000000000000000000000000000000000000100000000000000000000000000000000000000000000000000000000000000000000000000000000000000000000000000000000000000000000000000000000000000000000000000000000000000000000000000000000000000000000000…	1
4192	00000000000000000001000000000000000000100010000000000000000000100100000000000111100101010000000010001101010110010000000111100100000000110100001011001010010010101111010	000000000000000000000000000000000000000000000000000000000000000000000000000000000000000000000000000000000000000001000000000000000000000000000000000000000000000000000000000000000000000000000000000000000000000000000000000000000000000000000000000000000000000000000000000000000000000000000000000000000000000000000000000000000000000000000000000000000000000000000000001111100000000000000000000000000000000…	000000000000000000010000000000000000001000100000000000000000001001000000000001111001010100000000100011010101100100000001111001000000001101000010110010100100101011110100000000000000000000000000000000000000000000000000000000000000000000000000000000000000000000000000000000000000000010000000000000000000000000000000000000000000000000000000000000000000000000000000000000000000000000000000000000000000000…	1
4236	00000000000000000000000000000000000000000000000000010000000011000001000001000000010010001100100001000010100000110000010000001100000010001000000001001001011110110111110	000000000000000000000000000000000000000000000000000000000000000000000000000000000000000000000000000000000000000000100000000000000000000000000000000000000000000000000000000000000000000000000000000000000000000000000000000000000000000000000000000000000000000000000000000000000000000000000000000000000000000000000000000000000000000000000000000000000000000000000000000000000000000000000000000000000000000…	000000000000000000000000000000000000000000000000000100000000110000010000010000000100100011001000010000101000001100000100000011000000100010000000010010010111101101111100000000000000000000000000000000000000000000000000000000000000000000000000000000000000000000000000000000000000000001000000000000000000000000000000000000000000000000000000000000000000000000000000000000000000000000000000000000000000000…	1
4369359	00000000000000000000000000000000000000100010000000001000000000000100000000010101100111110000101011101100111100111000011011101100110010100110001011011011011110100111110	000000000000000000000000000000000000000000000000000000000000000000001000000000000000000001000000000000000000000000000000000000000000000000000000000000000000000000000000000000000000000000000000000000000000000000000000000000000000000000000000000000000000000000000000000000000000000000000000000000000000000000000000000000000000000000000000000000000000000000000000000000000000000000000000000000000000000…	000000000000000000000000000000000000001000100000000010000000000001000000000101011001111100001010111011001111001110000110111011001100101001100010110110110111101001111100000000000000000000000000000000000000000000000000000000000000000000010000000000000000000010000000000000000000000000000000000000000000000000000000000000000000000000000000000000000000000000000000000000000000000000000000000000000000000…	1
439302	00000000000000100000000000000000000010000000000000000110000000000001000000110001101111001011100111001000100000110111011011101001110111001111111100111111111111111111110	000000000000000000000000000000000000000000000000000000000000000000000000000000000000000000000000000000000000000000000000000000000000000000000000000000000000000000000000000000000000000000000000000000000000000000000000000000000000000000000000000000000000000000000000000000000000000000000000000000000000000000000000000000000000000000000000000000000000000000000000000000000000000000000000000000000000000…	000000000000001000000000000000000000100000000000000001100000000000010000001100011011110010111001110010001000001101110110111010011101110011111111001111111111111111111100000000000000000000000000000000000000000000000000000000000000000000000000000000000000000000000000000000000000000000000000000000000000000000000000000000000000000000000000000000000000000000000000000000000000000000000000000000000000000…	1
44093	00000000000000000000000000000000000000000000000000000000000000000000000000010000001101001011100110001000000010110001011001110000110100001111000000111010011111111100110	000000000000000001000000000000000000000000000000000000000000000010000000000000000000000001001001100000000000000000000000000000000000000000000000000000000000000000000000000000000000000000000000000000000000000000000000000000000000000000000000000000000000000000000000000000000000000000000000000000000000000000000000000000000000000000000000000000000000000000000000000000000000000000000000000000000000000…	000000000000000000000000000000000000000000000000000000000000000000000000000100000011010010111001100010000000101100010110011100001101000011110000001110100111111111001100000000000000000010000000000000000000000000000000000000000000000100000000000000000000000010010011000000000000000000000000000000000000000000000000000000000000000000000000000000000000000000000000000000000000000000000000000000000000000…	1
441336	00000000000000000000000000100000000000000000000000100000010000000010000010001000000100010001000010010101110110001001101000010011110010101101110101110110111101011011110	000000000000000000000000000000000000000000000000000000000000000000000000000000000000000000000000000000000000000000000000000000000000000000000000000000000000000000000000000000000000000000000000000000000000000000000000000000000000000000000000000000000000000000000000000000000000000000000000000000000000000000000000000000000000000000000000000000000000000000000000000000000000000001000000100000001000000…	000000000000000000000000001000000000000000000000001000000100000000100000100010000001000100010000100101011101100010011010000100111100101011011101011101101111010110111100000000000000000000000000000000000000000000000000000000000000000000000000000000000000000000000000000000000000000000000000000000000000000000000000000000000000000000000000000000000000000000000000000000000000000000000000000000000000000…	1
44205240	00000000100100000000000000000000110000100100000000011001001011101111000001010101110100101000001010101110011010011010010011101100111011001110001000001001010110111111110	000000000000000000000000100000000100100000000000000000000000000000000000000000000000000000000000000000000000000000000000000000000000000000000000000000000000000000000000000000000000000000000000000000000000000000000000000000000000000000000000000000000000000000000010000000000000000000000000000000000000000000000000000000000000000000000000000000000000000000000000000000000000000000000000000000000000000…	000000001001000000000000000000001100001001000000000110010010111011110000010101011101001010000010101011100110100110100100111011001110110011100010000010010101101111111100000000000000000000000001000000001001000000000000000000000000000000000000000000000000000000000000000000000000000000000000000000000000000000000000000000000000000000000000000000000000000000000000000000000000000000000000000000000000000…	1
443363	00000000000000000000000000000000000000000000000000000010000000000000000000000001001010101011110100001000100000110101111000010101110110001011101101110001111111111111110	000000000000000000000000000000000000000000000000000000000001100000000000000000000000000000000000000000000000000000000000000000000000000000000001000000000000000000000000000000000000000000000000000000000000000000000000000000000000000000000000000000000000000000000000000000000000000000000000000000000000000000000000000000000000000000000000000000000000000000000000000000000000000000000000000000000000000…	000000000000000000000000000000000000000000000000000000100000000000000000000000010010101010111101000010001000001101011110000101011101100010111011011100011111111111111100000000000000000000000000000000000000000000000000000000000011000000000000000000000000000000000000000000000000000000000000000000000000000000000010000000000000000000000000000000000000000000000000000000000000000000000000000000000000000…	1
444036	00000000000000000000000000101000000000000010000000100000000000000010000010001000010000011001000010010100110110001011100000010011110010101001110101100110111101011001110	000000000000000000000000000000000000000000000000100000000000000000000000000000000000000000000000000000000000000000000000000000000000000000000000000000000000000000000000000000000000000000000000000000000000000000000000000000000000000000000000000000000000000000000000000000000000000000000000000000000000000000000000000000000000000000000000000000000000000000000000000000000000000000000000000000000000000…	000000000000000000000000001010000000000000100000001000000000000000100000100010000100000110010000100101001101100010111000000100111100101010011101011001101111010110011100000000000000000000000000000000000000000000000001000000000000000000000000000000000000000000000000000000000000000000000000000000000000000000000000000000000000000000000000000000000000000000000000000000000000000000000000000000000000000…	1
445154	00000000000000000000000000000000000000000000000000000100000000000000000000000000000000000100000000010000000000000100000000000101000100000001000101100000100001010011110	001000000000000000000000000000000000000000000000000000000000000100100000000000000000000000000000000000000000000000000000000000000000000000000000000000000000000000000000000000000000000000000000000000000000000000000000000000000000000000000000000000000000000000000000000000000000000000000000000000000000000000000000000000000000000000000000000000000000000000000000000000000000000000000000000000000000000…	000000000000000000000000000000000000000000000000000001000000000000000000000000000000000001000000000100000000000001000000000001010001000000010001011000001000010100111100010000000000000000000000000000000000000000000000000000000000001001000000000000000000000000000000000000000000000000000000000000000000000000000000000000000000000000000000000000000000000000000000000000000000000000000000000000000000000…	1
445580	00000000000000000000000000000000000000000000000000000000000000000000000000000000000000000010000000010000100010000010001000010000110010000001000000010000001101011000100	000000000000000000000000000000000000000000000000000000100000000000000000000000000000000000000000000000000000000000000000000000000000000000000000000000000000000000000000000000000000001100000000000000000000000000000000000000000000000000000000000000000000000000000000000000000000000000000000000000000000000000000000000000000000000000000000000000000000000000000000000000000000000000000000000000000000000…	000000000000000000000000000000000000000000000000000000000000000000000000000000000000000000100000000100001000100000100010000100001100100000010000000100000011010110001000000000000000000000000000000000000000000000000000000001000000000000000000000000000000000000000000000000000000000000000000000000000000000000000000000000000000000000000000000000000000011000000000000000000000000000000000000000000000000…	1
445643	00000000000000000000000000000000001000000000000000100000010000000000000010001000000001000110110101111000110010111001111011110011110110001101110101111110111111111101110	000000010000000000000000000000000000000000000000000000000000000000000000000000000001000000000000000000000000000000000000000000000000000000000000000000000000000000000000000000000000000000000000000000000000000000000000000000000000000000000000000000000000000000000000000000000000000000000000000000000000000000000000000000000000000000000000000000000000000000000000000000000000000000000000000000000000000…	000000000000000000000000000000000010000000000000001000000100000000000000100010000000010001101101011110001100101110011110111100111101100011011101011111101111111111011100000000100000000000000000000000000000000000000000000000000000000000000000000000000010000000000000000000000000000000000000000000000000000000000000000000000000000000000000000000000000000000000000000000000000000000000000000000000000000…	1
446157	00000000000000000000000001000000110000000010000000010101001011100101000001100100110000011101011001110010101100001000010011111100001111111101111011101110101111111111110	000000000000000000000000000000000000000000000000000000000000000000000000000000000000000000000000000000000000000000000000000000000000000000000000000000000000000000000000000000000000000000000000000000000000000000000000000000000000000000000000000000000000000000000000000000000000000000000000000000000000000000000000000000000000000000000000000000000000000000000000000000000000000000000011000000000000000…	000000000000000000000000010000001100000000100000000101010010111001010000011001001100000111010110011100101011000010000100111111000011111111011110111011101011111111111100000000000000000000000000000000000000000000000000000000000000000000000000000000000000000000000000000000000000000000000000000000000000000000000000000000000000000000000000000000000000000000000000000000000000000000000000000000000000000…	1
447043	00000000000000000000000000000000000000000000000000000010010000000010000010110000000001100111010101101000100010011011100011110011000111000101111101101110111111111101110	000000000000100000000000000000000000000000000000000000000000000000000000000000000000000000000000000000000000000000000000000000000000000000000000000000000000000000000000000000000000000000000000000000000000000000000000000000000000000000000000000000000000000000000000000000000000000000000000000000000000000000000000000000000000000000000000000000000000000000000000000000000000000000000000000000000000000…	000000000000000000000000000000000000000000000000000000100100000000100000101100000000011001110101011010001000100110111000111100110001110001011111011011101111111111011100000000000001000000000000000000000000000000000000000000000000000000000000000000000000000000000000000000000000000000000000000000000000000000000000000000000000000000000000000000000000000000000000000000000000000000000000000000000000000…	1
4477	00000000000000000000000010000000000000000000000001000100100000010000001100000000000000010100101001000011000100100100010100101101001101111001101111101011101011110111110	000000000000000000000000101000010000000000000000000000000000000000000010000000000000000000000000000000000000000000000000000000000000000000000000000000000000000000000000000000000000000000000000000000000000000000000000000000000000000000000000000000000000000000000000000000000000000000000000000000000000000000000000000000000000000000000000000000000000000000000000000000000000000000000000000000000000000…	000000000000000000000000100000000000000000000000010001001000000100000011000000000000000101001010010000110001001001000101001011010011011110011011111010111010111101111100000000000000000000000001010000100000000000000000000000000000000000000100000000000000000000000000000000000000000000000000000000000000000000000000000000000000000000000000000000000000000000000000000000000000000000000000000000000000000…	1
456309	00000000000000000000000000000000000000000010000000000010000000000100000000000000001000000011000100101100111100011000001011000100110100100101001001010001110011100111110	000000000000000000000000000000000000000000000000000000000000000000000000000000000000000000000000000000000000000000000000000000000000000000000000100000000000000000000000000000000001110000000000000000000000000000000000000000000000000000000000000000000000000000000000000000000000000000000000000000000000000000000000000000000000000000000000000000000000000000000000000000000000000000000000000000000000000…	000000000000000000000000000000000000000000100000000000100000000001000000000000000010000000110001001011001111000110000010110001001101001001010010010100011100111001111100000000000000000000000000000000000000000000000000000000000000000000000000000000000000000000000000000000000000000000000000000000000000000000000001000000000000000000000000000000000011100000000000000000000000000000000000000000000000000…	1
4594	00000000000000000000000000000000000000000000000100010000000111001101000001000101010100001010010111100110011000010100100011001111000010000100011111101111110111011111110	000000000000000000000000000000001000000000000000000000000000000000000000000000000000001000000000000000000000000000000000000000000000000000000000000000000000000000000000000000000000000000000000000000000000000000000000000000000000000000000000000000000000000000000000000000000000000000000000000000000000000000000000000000000000000000000000000000000000000000000000000000000000000000000000000000000000000…	000000000000000000000000000000000000000000000001000100000001110011010000010001010101000010100101111001100110000101001000110011110000100001000111111011111101110111111100000000000000000000000000000000010000000000000000000000000000000000000000000000000000010000000000000000000000000000000000000000000000000000000000000000000000000000000000000000000000000000000000000000000000000000000000000000000000000…	1
46215462	00000000000000000001000001000000000000100000000000001100000000100100000000010101100111100001001010101100011000010000001011101100111101010110001011011011010010100111010	000000000000000000000000000000000000000000000000000000000000000000000000000000000000000000000000000000000000000000000000000000000000000000000000000000000000000000000000000000000000000000000000000000000000000000000000000000000000000000000000000000010000000000000000000000000000000000000000000000000001100000000000000000000000000000000000000000000000000000000000000000000000000000000000000000000000000…	000000000000000000010000010000000000001000000000000011000000001001000000000101011001111000010010101011000110000100000010111011001111010101100010110110110100101001110100000000000000000000000000000000000000000000000000000000000000000000000000000000000000000000000000000000000000000000000000000000000000000000000000000000000000000000000000000000000000000000000000000000000000000000000000000000000000000…	1
46216796	00000000000000000000000001000000000000000000000000000000010000000100000000010100100101100101000110111000011001010100001011100111110010010110001111111001110111110111110	000000000000000000000000100000000000000000000000000000000000000000000000000000000000000000000000000000000000000000000000000000000000000000000000000000000000000000000000000000000000000000000000000000000000000000000000000000000000000000000000000000000000000000000000000000000000000000000000000000000000000000000000000000000000000000000000000000000000000000000000000000000000000000000000000000000000000…	000000000000000000000000010000000000000000000000000000000100000001000000000101001001011001010001101110000110010101000010111001111100100101100011111110011101111101111100000000000000000000000001000000000000000000000000000000000000000000000000000000000000000000000000000000000000000000000000000000000000000000000000000000000000000000000000000000000000000000000000000000000000000000000000000000000000000…	1
46700782	00000000000000000000000100000000010010011001000110000011001011100101010001000001010100001010111110000010101000111000010011011110001101011101101001101001001111111111110	000000000000000000000000000000000000000000000000000000000000000000000000000000000000000000000000000000000000000000000000000000000000000000000000000000000000000000000000000000000000000000000000000000000000000000000000000000000000000000000000000000000000000000000000000000000000000000000000000000000000000000000000000000000000000000000000000000000000000000000000000000000000000000000000000000000000000…	000000000000000000000001000000000100100110010001100000110010111001010100010000010101000010101111100000101010001110000100110111100011010111011010011010010011111111111100000000000000000000000000000000000000000000000000000000000000000000000000000000000000000000000000000000000000000000000000000000000000000000000000000000000000000000000000000000000000000000000000000000000000000000000000000000000000000…	1
4671	00000000000000000000000000000000000000000000000000000010000000000000000000000000001000000011100100001000100011110011111000000000110110000011000000010001011111111100100	000000000000000000000000000000000000000000000000000000000000000000000000000000000000000000000000000000000000000000011100000000000000000000000000000000000000000000000000000000000000000000000000000000000000000000000000000000000000000000000000000000000000000000000000000000000000000000000000000000000000000000000000000000000000000000000000000000000000000000000000000000000000000000000000000000000000000…	000000000000000000000000000000000000000000000000000000100000000000000000000000000010000000111001000010001000111100111110000000001101100000110000000100010111111111001000000000000000000000000000000000000000000000000000000000000000000000000000000000000000000000000000000000000000000000111000000000000000000000000000000000000000000000000000000000000000000000000000000000000000000000000000000000000000000…	1
468595	00000000000000000000000000000000000001000010000000001000010000100110000000010101100101110110001111101000001101111110111011101111111011110111101111111110111111111111110	000000000000000000000000000000000000000010000000000000000000000000000000000000000000000000000000000000000000000000000000000000000000000000000000000000000000000000000000000000000000000000000000000000000000000000000000000000000000000000000000000000000000000000000000000000000000000000000000000000000000000000000000000000000000000000000000000000000000000000000000000000000000000000000000000000000000000…	000000000000000000000000000000000000010000100000000010000100001001100000000101011001011101100011111010000011011111101110111011111110111101111011111111101111111111111100000000000000000000000000000000000000000100000000000000000000000000000000000000000000000000000000000000000000000000000000000000000000000000000000000000000000000000000000000000000000000000000000000000000000000000000000000000000000000…	1
46861623	00000000000000000000000000000000000000000010000000011001001111101101000001010001111101001100111011101010001100111100010011101101001001111100111111101111011110111111110	000000000000000000000000000000000000000000000000000000000000000000000000000000000000000000000000000000000000000000000000000000000000000000000000000000000000000000000000000000000000000000000000000000000000000000000000000000000000000000000000000000000000000000000000000000000000000000000000000000000000010000000000000000000000000000000000000000000000000000000000000000000000000000000000000000000000000…	000000000000000000000000000000000000000000100000000110010011111011010000010100011111010011001110111010100011001111000100111011010010011111001111111011110111101111111100000000000000000000000000000000000000000000000000000000000000000000000000000000000000000000000000000000000000000000000000000000000000000000000000000000000000000000000000000000000000000000000000000000000000000000000000000000000000000…	1
4740	00000000000000000000000000000000000001100000000000000000000000000100000000010101100101000100110111101100011010110101111011100101010010001100011110111110111110111111110	000000000000010000000000000000000000000000000000000000000000000000000000000000000000000000000000000000000000000000000000000000000000000000000000000000000000000000000000000000000000000000000000000000000000000000000000000000000000000000000000000000000000000000000000000000000000000000000000000000000000000000000000000000000000000000000000000000000000000000000000000000000000000000000000000000000000000…	000000000000000000000000000000000000011000000000000000000000000001000000000101011001010001001101111011000110101101011110111001010100100011000111101111101111101111111100000000000000100000000000000000000000000000000000000000000000000000000000000000000000000000000000000000000000000000000000000000000000000000000000000000000000000000000000000000000000000000000000000000000000000000000000000000000000000…	1
4829	00000000000000000000000000000000000010000000000100000000000000000100000000000000010100001111100011100000001001110110011011000111000010001100001101110011111111111111110	000000000000000100000000000000000000000000000000000000000000000000000000000000000000000000000000000000000000000000000000000000000000000000000000000000000000000000000000000000000000000000000000000000000000000000000000000000000000000000000000000000000000000000000000000000000000000000000000000000000000000000000000000000000000000000000000000000000000000000000000000000000000000000000000000000000000000…	000000000000000000000000000000000000100000000001000000000000000001000000000000000101000011111000111000000010011101100110110001110000100011000011011100111111111111111100000000000000001000000000000000000000000000000000000000000000000000000000000000000000000000000000000000000000000000000000000000000000000000000000000000000000000000000000000000000000000000000000000000000000000000000000000000000000000…	1
4893	00000000000000000000000001000000000000100000000000000000010000100100000010010101100111100000110111101100011000110100011011100111110001010110101111111111111011111111110	000010000000000000000000000000001000000000000000000000000000000000000000000000000000000000000000000000000000000000000000000000000000000000000000000000000000000000000000000000000000000000000000000000000000000000000000000000000000000000000000000000000000000000000000000000000000000000000000000000000000000000000000000000000000000000000000000000000000000000000000000000000000000000000000000000000000000…	000000000000000000000000010000000000001000000000000000000100001001000000100101011001111000001101111011000110001101000110111001111100010101101011111111111110111111111100000100000000000000000000000000010000000000000000000000000000000000000000000000000000000000000000000000000000000000000000000000000000000000000000000000000000000000000000000000000000000000000000000000000000000000000000000000000000000…	1
4943	00000000000000000000000000000000000000000000000000000000000000000000000000100000000000000000000000000000000000000100000000000001000000000001010110000110100001001011110	000000100000000000000000000000000000000000000000000000000000000000000000000000000000000000000000000000000000000000000000000000000000000000000000000000000000000000000000000000000000000000000000000000000000000000000000000000000000000000000000000000000000000000000000000000000000000000000000000000000000000000000000000000000000000000000000000000000000000000000000000000000000000000000000000000000000000…	000000000000000000000000000000000000000000000000000000000000000000000000001000000000000000000000000000000000000001000000000000010000000000010101100001101000010010111100000001000000000000000000000000000000000000000000000000000000000000000000000000000000000000000000000000000000000000000000000000000000000000000000000000000000000000000000000000000000000000000000000000000000000000000000000000000000000…	1
5002	00000000000000000001000000000000000010100000000000000000000100100000000010010111011001101001000100101100110001010000001111100110110011010111001011011000010111110111110	000000000000000000000000000000000000000000000000000000000000000000000000000000000000000000000000000011011000010000000011111111111110000000000000000000000000000000000000000000000000000000000000000000000000000000000000000000000000000000000000000000000000000000000000000000000000000000000000000000000000000000000000000000000000000000000000000000000000001111100100110010011111111110000000000000000000000…	000000000000000000010000000000000000101000000000000000000001001000000000100101110110011010010001001011001100010100000011111001101100110101110010110110000101111101111100000000000000000000000000000000000000000000000000000000000000000000000000000000000000000000000000000110110000100000000111111111111100000000000000000000000000000000000000000000000000000000000000000000000000000000000000000000000000000…	1
50905713	00000000000000000000000000000000000000100000000000000010000000100100000000010101100101010000100010100101010100100100010011100101000101110100001111001011001010101111110	000000000000000000000000000000000000000000000000000000000000000000000000000000000000000000000000000000000000000000000000000000000000000000000000000000000000000000000000000000000000000000000000000000000000000000000000000000000000000000000000000000000000000000000000000000000000000000000000000000000000001100000000000000000000000000000000000000000000000000000000000000000000000000000000000000000000000…	000000000000000000000000000000000000001000000000000000100000001001000000000101011001010100001000101001010101001001000100111001010001011101000011110010110010101011111100000000000000000000000000000000000000000000000000000000000000000000000000000000000000000000000000000000000000000000000000000000000000000000000000000000000000000000000000000000000000000000000000000000000000000000000000000000000000000…	1
5280343	00000000000000000000000000000000000000000000000000000110010000100000000010000000000000000100000000100100010000000100000000000101000100000101100111100010101001010011110	000000000000000000000000000000000000000000000000000000000000000000000110000000000000000000000000000000000000000000000000000000000000000000000000000000000000000000000000000000000000000000000000000000000000000000000000000000000000000000000000000000000000000000000000000000000000000000000000000000000000000000000000000000000000000000000000000000000000000000000000000000000000000000000000000000000000000…	000000000000000000000000000000000000000000000000000001100100001000000000100000000000000001000000001001000100000001000000000001010001000001011001111000101010010100111100000000000000000000000000000000000000000000000000000000000000000000001100000000000000000000000000000000000000000000000000000000000000000000000000000000000000000000000000000000000000000000000000000000000000000000000000000000000000000…	1
5280453	00000000000000000000000000000000001000000000000000100100000000000010000000101000000000000111000010010100110010001001101000000001110110000001010101110110100101011001110	000000000000000000000000000000000000000000000000000000000000000000000000000000000000000000000000000000000000000000000000000000000000000000000000000000000000000000000000000000000000000001000000000000000000000000000000000000000000000000000000000000000000000000000000000000000000000000000000000000000000000000000000000000000000000000000000000000000000000000000000000000000000000000000000000000000000000…	000000000000000000000000000000000010000000000000001001000000000000100000001010000000000001110000100101001100100010011010000000011101100000010101011101101001010110011100000000000000000000000000000000000000000000000000000000000000000000000000000000000000000000000000000000000000000000000000000000000000000000000000000000000000000000000000000000000000000010000000000000000000000000000000000000000000000…	1
5280795	00000000000000000000000000000000001000000000000000100000000000000010000000101000000000000010000010010100110010001001101000000001110010000001010101010110100101001001110	000000000000000000000000000000000000000000000000000000000000000000000000000000000000000000000000000000000000000000000000000000000000000000000000000000000000000000000000000000000000000001000000000000000000000000000000000000000000000000000000000000000000000000000000000000000000000000000000000000000000000000000000000000000000000000000000000000000000000000000000000000000000000000000000000000000000000…	000000000000000000000000000000000010000000000000001000000000000000100000001010000000000000100000100101001100100010011010000000011100100000010101010101101001010010011100000000000000000000000000000000000000000000000000000000000000000000000000000000000000000000000000000000000000000000000000000000000000000000000000000000000000000000000000000000000000000010000000000000000000000000000000000000000000000…	1
5280804	00000000000000000000000000000000000000000000000000000110010000100000000010000000001000000111000000100100010001000100000010010111000110000101100111100010111101010011110	000000000000000000000000010000000000000000000000000100000000000000000000000000000000000000000000000000000000000000000000000000000000000000000110010000000000000000000000000000000000000000111111111110000000000000000000000000000000000000000000000000000000000000000000000000000000000000000000000000000000000000000000000000000000000000000000000000000010000000000000000000000000000000000000000000000000000…	000000000000000000000000000000000000000000000000000001100100001000000000100000000010000001110000001001000100010001000000100101110001100001011001111000101111010100111100000000000000000000000000100000000000000000000000001000000000000000000000000000000000000000000000000000000000000000000000000000000000000000001100100000000000000000000000000000000000000001111111111100000000000000000000000000000000000…	1
5281004	00000000000000000000000000100000000000000000000000100000010000000010000010001000001100000101000010010100110011001011101010010001110110001101110101110110111101011001110	000000000000000000000000000000000000000000000000000000000000000000000000000000000000000000000000000000000000000000000000000000000000000000000000000000000000000000000000000000000000000000000000000000000000000000000000000000000000000000000000000000000000000000000000000000000000000000000000000000000000000000000000000000000000000000000000000000000000000000000000000000000000000000000000000000000000000…	000000000000000000000000001000000000000000000000001000000100000000100000100010000011000001010000100101001100110010111010100100011101100011011101011101101111010110011100000000000000000000000000000000000000000000000000000000000000000000000000000000000000000000000000000000000000000000000000000000000000000000000000000000000000000000000000000000000000000000000000000000000000000000000000000000000000000…	1
5281040	00000000000000000000001000000000000000000000000000000000000000000110000000100000010000011001000000110101110110001000001001010100110110100101000011110110111111011111110	000000000000000000000000000000000000000000000000000000000000000000000000000000000000000000000000000000000000000000000000000000000000000000000000000000000000000000000000000000000000000000000000000001110000000000000000000000000000000000000000000000000000000000000000000000000000000000000000000000000000000000000000000000000000000000000000000000000000000000000000000000000000000000000000000000000000000…	000000000000000000000010000000000000000000000000000000000000000001100000001000000100000110010000001101011101100010000010010101001101101001010000111101101111110111111100000000000000000000000000000000000000000000000000000000000000000000000000000000000000000000000000000000000000000000000000000000000000000000000000000000000000000000000000000000000000000000000000000011100000000000000000000000000000000…	1
5281614	00000000000000000000000000000000000000000000000000000010010000100000000010000000000000000100000000100100010000000100000000000101000100000101100111100010101001010011110	000000000000000000000000000000000000000000000000000100000000000000000000000000000000000000000000000000000000000000000000000000000000000000000000000000000000000000000000000000000000000000010000100000001111111100000000000000000000000000000000000000000000000000000000000000000000000000000000000000000000000000000000000010000000000000000000000000000000000000000000000000000000000000000000000000000000000…	000000000000000000000000000000000000000000000000000000100100001000000000100000000000000001000000001001000100000001000000000001010001000001011001111000101010010100111100000000000000000000000000000000000000000000000000001000000000000000000000000000000000000000000000000000000000000000000000000000000000000000000000000000000000000000000000000000000000000000100001000000011111111000000000000000000000000…	1
5282452	00000000000000000000001000000000000000000010000000000100000000100100000000000000000000010101000000110100110100000000000001010100000110100101100011110010101111010111110	000000000000000000000000000000000000000000000000000000000000000000000000000000000000000000000000000000000000000000000000000000000000000000000000000000000000000000000000000000000000000000000000000000000000000000000000000000000000000000000000000000000000000000000000000000000000000000000000000000000000000000000000000000000000000000000000000000000000000000000000000000000000000000000010000000000000000…	000000000000000000000010000000000000000000100000000001000000001001000000000000000000000101010000001101001101000000000000010101000001101001011000111100101011110101111100000000000000000000000000000000000000000000000000000000000000000000000000000000000000000000000000000000000000000000000000000000000000000000000000000000000000000000000000000000000000000000000000000000000000000000000000000000000000000…	1
5284373	00000000000000000000000000000000000000000000000000000110000000000000000000110001000001100111110101011000100010110011110011100001100110001101111100101111111111111100110	000000000000000000000000000000000000000000000000000000000000000001000000000000000000000000000000000000000000000000000000000000000000000000000000000000000000000000000000000000000000000000000000000000000000000000000000000000000000000000000000000000000000000000000000000000000000000000000000000000000000000000000000000000000000000000000000000000000000000000000000000000000000000000000000000000000000000…	000000000000000000000000000000000000000000000000000001100000000000000000001100010000011001111101010110001000101100111100111000011001100011011111001011111111111111001100000000000000000000000000000000000000000000000000000000000000000010000000000000000000000000000000000000000000000000000000000000000000000000000000000000000000000000000000000000000000000000000000000000000000000000000000000000000000000…	1
5284616	00000000000000000000000000000000000000000000000000100000010000000000000010001000000001000111110101111000110010111001111011110011110110001101110101111110111111111101110	000000000000000000111111000000000000000000000000000000000000000000000000000000000000000000000000000000000000000000000000000000000000000000000000000000000000000000000000000000000000000000000000000000000000000000000000000000000000000000000000000000000000000000000000000000000000000000000000000000000000000000000000000000000000000000000000000000000000000000000000000000000000000000000000000000000000000…	000000000000000000000000000000000000000000000000001000000100000000000000100010000000010001111101011110001100101110011110111100111101100011011101011111101111111111011100000000000000000001111110000000000000000000000000000000000000000000000000000000000000000000000000000000000000000000000000000000000000000000000000000000000000000000000000000000000000000000000000000000000000000000000000000000000000000…	1
5291	00000000000000000000000001000000000000000000000000000100000000100100000000010101100001100000110000101000001000110001111011100100110101010110001011011111011110101111110	000010100000000000111111111111111111111111100000000000000000000000000000000000000000000000000000000000000000000000000000000000000000000000000000000000000000000000000000000000000000000000000000000000000000000000000000000000000000000000000000000000000000000000000000000000000000000000000000000000000000000000000000000000000000000000000000000000000000000000000000000000000000000000000000000000000000000…	000000000000000000000000010000000000000000000000000001000000001001000000000101011000011000001100001010000010001100011110111001001101010101100010110111110111101011111100000101000000000001111111111111111111111111000000000000000000000000000000000000000000000000000000000000000000000000000000000000000000000000000000000000000000000000000000000000000000000000000000000000000000000000000000000000000000000…	1
5311181	00000000000000000100000000000000000000000000000000100000000000000000000000001000000000000011000010010100110000000001101000010001110110000001100100110110101101011000110	000000000000000000000000000000000000000000000000000000000000000000000000000000000000000000000000000000000000000000000000000000000000000000000000000000000000000000000000000000000000000000000000000000000000000011111000000000000000000000000000000000000000000000000000000000000000000000000000000000000000000000000000000000000000000000000000000000000000000000000000000000000000000000000000000000000000000…	000000000000000001000000000000000000000000000000001000000000000000000000000010000000000000110000100101001100000000011010000100011101100000011001001101101011010110001100000000000000000000000000000000000000000000000000000000000000000000000000000000000000000000000000000000000000000000000000000000000000000000000000000000000000000000000000000000000000000000000000000000000000000111110000000000000000000…	1
5324346	00000000000000000000000010000000000000000010000000000000000000000000000100000010101010100000011100001010101111011001101100001010110010100010001000010001010111111111110	000000000000000000000000000000000000000000000000000000000000000000000000000000000000000000000000000000001000010000100000010010000000000000000000000000000000000000000000000000000000000000000000000000000000000000000100000000000000000000000000000000000000000000000000000000000000000000000000000000000000000000000000000000000000000000000000000000000000001001100000000000010000000000000000010000000000000…	000000000000000000000000100000000000000000100000000000000000000000000001000000101010101000000111000010101011110110011011000010101100101000100010000100010101111111111100000000000000000000000000000000000000000000000000000000000000000000000000000000000000000000000000000000010000100001000000100100000000000000000000000000000000000000000000000000000000000000000000000000000000000000001000000000000000000…	1
[truncated: 292 more rows]
